# Supplementary material for: A survey on colonoscopy shows poor understanding of its protective value and widespread misconceptions across Europe
Source: PLoS One. 2020 May 21;15(5):e0233490. doi: 10.1371/journal.pone.0233490 (PMC7241766; doi:10.1371/journal.pone.0233490)
Supplement: S1 Data — (ZIP) [file pone.0233490.s002.zip]

Archive with 4 entries (4 files):
- 20-04-17_Supporting data/20-04-17_Attitudes Data_Had colonoscopy %.xlsx
- 20-04-17_Supporting data/20-04-17_Attitudes Data_Had colonoscopy_EU 41-70y.xlsx
- 20-04-17_Supporting data/20-04-17_Attitudes Data_Never colonoscopy %.xlsx
- 20-04-17_Supporting data/20-04-17_Attitudes Data_No colonoscopy_EU5 41-70y.xlsx
