# Supplementary material for: A survey on colonoscopy shows poor understanding of its protective value and widespread misconceptions across Europe
Source: PLoS One. 2020 May 21;15(5):e0233490. doi: 10.1371/journal.pone.0233490 (PMC7241766; doi:10.1371/journal.pone.0233490)
Supplement: S1 Data — (ZIP) [file pone.0233490.s002.zip › 20-04-17_Supporting data/20-04-17_Attitudes Data_Had colonoscopy %.xlsx]

## Sheet: Guidance and contents
		GUIDANCE
		Responses were compared between each country, and between each country and the EU5 average (15 comparisons per response), using a 2-sample t-test with a 95% confidence level. For each response, a letter corresponding to a region is shown where the response in the current column was significantly greater (P<0.05) than the response in that region, where A = EU5, B = UK, C = Germany, D = France, E =…
		TABLE OF CONTENTS
Sheet number	Question	Question label	Base text	Base
1	S01	S01. What is your age?	Those who had colonoscopy within last 5 years	500
2	S01(2)	S01. What is your age?	Those who had colonoscopy within last 5 years	500
3	S02	S02. What is your gender?	Those who had colonoscopy within last 5 years	500
4	S03	S03. In what region do you live?	Those who had colonoscopy within last 5 years	500
5	S04_1	S04_1. Which of the following best describes your working status?	Those who had colonoscopy within last 5 years	100*
6	S04_2	S04_2. Which of the following best describes your working status?	Those who had colonoscopy within last 5 years	100*
7	S04_3	S04_3. Which of the following best describes your working status?	Those who had colonoscopy within last 5 years	100*
8	S04_4	S04_4. Which of the following best describes your working status?	Those who had colonoscopy within last 5 years	100*
9	S04_5	S04_5. Which of the following best describes your working status?	Those who had colonoscopy within last 5 years	100*
10	S05	S05. Have you ever had a colonoscopy? If yes, was it more or less than 5 years ago?	Total Respondents	500
11	A01	A01. Which of the following statements best describes your level of knowledge of what colonoscopy is?	Never had a colonoscopy	0**
12	A02	A02. Do you personally know anyone who has had a colonoscopy?	Never had a colonoscopy	0**
13	A03	A03. Which of the following do you think colonoscopy is used for?	Never had a colonoscopy	0**
14	A04	A04. How long do you think the colonoscopy investigation takes from the start to finish of the procedure?	Never had a colonoscopy	0**
15	A05_1	A05_1. Please indicate how strongly you agree or disagree with the following statements	Never had a colonoscopy	0**
16	A05_2	A05_2. Please indicate how strongly you agree or disagree with the following statements	Never had a colonoscopy	0**
17	A05_3	A05_3. Please indicate how strongly you agree or disagree with the following statements	Never had a colonoscopy	0**
18	A05_4	A05_4. Please indicate how strongly you agree or disagree with the following statements	Never had a colonoscopy	0**
19	A05_5	A05_5. Please indicate how strongly you agree or disagree with the following statements	Never had a colonoscopy	0**
20	A05_6	A05_6. Please indicate how strongly you agree or disagree with the following statements	Never had a colonoscopy	0**
21	A05_7	A05_7. Please indicate how strongly you agree or disagree with the following statements	Never had a colonoscopy	0**
22	A05_8	A05_8. Please indicate how strongly you agree or disagree with the following statements	Never had a colonoscopy	0**
23	A05_9	A05_9. Please indicate how strongly you agree or disagree with the following statements	Never had a colonoscopy	0**
24	A05_10	A05_10. Please indicate how strongly you agree or disagree with the following statements	Never had a colonoscopy	0**
25	A05_gr	A05_gr. Please indicate how strongly you agree or disagree with the following statements	Never had a colonoscopy	0
26	A05_t2b	A05_t2b. Please indicate how strongly you agree or disagree with the following statements - TOP 2 BOX	Never had a colonoscopy	0**
27	A05_b2b	A05_b2b. Please indicate how strongly you agree or disagree with the following statements - BOTTOM 2 BOX	Never had a colonoscopy	0**
28	A05_m	A05_m. Please indicate how strongly you agree or disagree with the following statements - MEAN	Never had a colonoscopy	0**
29	A06	A06. How much of the bowel preparation liquid do you think a patient needs to drink prior to the procedure?	Never had a colonoscopy	0**
30	A07	A07. From what you know about colonoscopy, which stage of the colonoscopy procedure do you think would be the worst part?	Never had a colonoscopy	0**
31	A08	A08. Which of the following would make you more likely to attend a colonoscopy appointment if your doctor thought it was appropriate?	Never had a colonoscopy	0**
32	A09	A09. If you wanted more information about colonoscopy, where would you go or look for it?	Never had a colonoscopy	0**
33	A10_1	A10_1. To what extent would you trust each of the following to give you accurate information about colonoscopy?	Never had a colonoscopy	0**
34	A10_2	A10_2. To what extent would you trust each of the following to give you accurate information about colonoscopy?	Never had a colonoscopy	0**
35	A10_3	A10_3. To what extent would you trust each of the following to give you accurate information about colonoscopy?	Never had a colonoscopy	0**
36	A10_4	A10_4. To what extent would you trust each of the following to give you accurate information about colonoscopy?	Never had a colonoscopy	0**
37	A10_5	A10_5. To what extent would you trust each of the following to give you accurate information about colonoscopy?	Never had a colonoscopy	0**
38	A10_6	A10_6. To what extent would you trust each of the following to give you accurate information about colonoscopy?	Never had a colonoscopy	0**
39	A10_gr	A10_gr. To what extent would you trust each of the following to give you accurate information about colonoscopy?	Never had a colonoscopy	0
40	A10_t2b	A10_t2b. To what extent would you trust each of the following to give you accurate information about colonoscopy? - TOP 2 BOX	Never had a colonoscopy	0**
41	A10_b2b	A10_b2b. To what extent would you trust each of the following to give you accurate information about colonoscopy? - BOTTOM 2 BOX	Never had a colonoscopy	0**
42	A10_m	A10_m. To what extent would you trust each of the following to give you accurate information about colonoscopy? - MEAN	Never had a colonoscopy	0**
43	B01	B01. How long is it since you had your colonoscopy? If you had more than 1 colonoscopy in the past 5 years, please answer for the most recent one.	Had colonoscopy within last 5 years	500
44	B02	B02. What prompted you to have a colonoscopy?	Had colonoscopy within last 5 years	500
45	B03	B03. Which of the following do you think colonoscopy is used for?	Had colonoscopy within last 5 years	500
46	B04	B04. Before your colonoscopy, did you do any of the following?	Had colonoscopy within last 5 years	500
47	B04_gr	B04_gr. Before your colonoscopy, did you do any of the following?	Had colonoscopy within last 5 years	500
48	B05_1	B05_1. Thinking back, please indicate how strongly you agree or disagree with the following statements?	Had colonoscopy within last 5 years	500
49	B05_2	B05_2. Thinking back, please indicate how strongly you agree or disagree with the following statements?	Had colonoscopy within last 5 years	500
50	B05_3	B05_3. Thinking back, please indicate how strongly you agree or disagree with the following statements?	Had colonoscopy within last 5 years	500
51	B05_4	B05_4. Thinking back, please indicate how strongly you agree or disagree with the following statements?	Had colonoscopy within last 5 years	500
52	B05_gr	B05_gr. Thinking back, please indicate how strongly you agree or disagree with the following statements?	Had colonoscopy within last 5 years	500
53	B05_t2b	B05_t2b. Thinking back, please indicate how strongly you agree or disagree with the following statements? - TOP 2 BOX	Had colonoscopy within last 5 years	500
54	B05_b2b	B05_b2b. Thinking back, please indicate how strongly you agree or disagree with the following statements? - BOTTOM 2 BOX	Had colonoscopy within last 5 years	500
55	B05_m	B05_m. Thinking back, please indicate how strongly you agree or disagree with the following statements?	Had colonoscopy within last 5 years	500
56	B06	B06. When you had your colonoscopy, did you have:	Had colonoscopy within last 5 years	500
57	B07	B07. Thinking back to your colonoscopy, which stage of the procedure do you think was the worst part?	Had colonoscopy within last 5 years	500
58	B08	B08. Was your experience of having a colonoscopy:	Had colonoscopy within last 5 years	500
59	B09_1	B09_1. Thinking back to the information you got about colonoscopy, please indicate how strongly you agree or disagree with the following statements	Had colonoscopy within last 5 years	500
60	B09_2	B09_2. Thinking back to the information you got about colonoscopy, please indicate how strongly you agree or disagree with the following statements	Had colonoscopy within last 5 years	500
61	B09_3	B09_3. Thinking back to the information you got about colonoscopy, please indicate how strongly you agree or disagree with the following statements	Had colonoscopy within last 5 years	500
62	B09_4	B09_4. Thinking back to the information you got about colonoscopy, please indicate how strongly you agree or disagree with the following statements	Had colonoscopy within last 5 years	500
63	B09_5	B09_5. Thinking back to the information you got about colonoscopy, please indicate how strongly you agree or disagree with the following statements	Had colonoscopy within last 5 years	500
64	B09_gr	B09_gr. Thinking back to the information you got about colonoscopy, please indicate how strongly you agree or disagree with the following statements	Had colonoscopy within last 5 years	500
65	B09_t2b	B09_t2b. Thinking back to the information you got about colonoscopy, please indicate how strongly you agree or disagree with the following statements - TOP 2 BOX	Had colonoscopy within last 5 years	500
66	B09_b2b	B09_b2b. Thinking back to the information you got about colonoscopy, please indicate how strongly you agree or disagree with the following statements - BOTTOM 2 BOX	Had colonoscopy within last 5 years	500
67	B09_m	B09_m. Thinking back to the information you got about colonoscopy, please indicate how strongly you agree or disagree with the following statements - MEAN	Had colonoscopy within last 5 years	500
68	B10_1	B10_1. Please indicate how strongly you agree or disagree with the following statements based on your experience of previously having had a colonoscopy	Had colonoscopy within last 5 years	500
69	B10_2	B10_2. Please indicate how strongly you agree or disagree with the following statements based on your experience of previously having had a colonoscopy	Had colonoscopy within last 5 years	500
70	B10_3	B10_3. Please indicate how strongly you agree or disagree with the following statements based on your experience of previously having had a colonoscopy	Had colonoscopy within last 5 years	500
71	B10_4	B10_4. Please indicate how strongly you agree or disagree with the following statements based on your experience of previously having had a colonoscopy	Had colonoscopy within last 5 years	500
72	B10_5	B10_5. Please indicate how strongly you agree or disagree with the following statements based on your experience of previously having had a colonoscopy	Had colonoscopy within last 5 years	500
73	B10_6	B10_6. Please indicate how strongly you agree or disagree with the following statements based on your experience of previously having had a colonoscopy	Had colonoscopy within last 5 years	500
74	B10_7	B10_7. Please indicate how strongly you agree or disagree with the following statements based on your experience of previously having had a colonoscopy	Had colonoscopy within last 5 years	500
75	B10_8	B10_8. Please indicate how strongly you agree or disagree with the following statements based on your experience of previously having had a colonoscopy	Had colonoscopy within last 5 years	500
76	B10_9	B10_9. Please indicate how strongly you agree or disagree with the following statements based on your experience of previously having had a colonoscopy	Had colonoscopy within last 5 years	500
77	B10_10	B10_10. Please indicate how strongly you agree or disagree with the following statements based on your experience of previously having had a colonoscopy	Had colonoscopy within last 5 years	500
78	B10_11	B10_11. Please indicate how strongly you agree or disagree with the following statements based on your experience of previously having had a colonoscopy	Had colonoscopy within last 5 years	500
79	B10_12	B10_12. Please indicate how strongly you agree or disagree with the following statements based on your experience of previously having had a colonoscopy	Had colonoscopy within last 5 years	500
80	B10_gr	B10_gr. Please indicate how strongly you agree or disagree with the following statements based on your experience of previously having had a colonoscopy	Had colonoscopy within last 5 years	500
81	B10_t2b	B10_t2b. Please indicate how strongly you agree or disagree with the following statements based on your experience of previously having had a colonoscopy - TOP 2 BOX	Had colonoscopy within last 5 years	500
82	B10_b2b	B10_b2b. Please indicate how strongly you agree or disagree with the following statements based on your experience of previously having had a colonoscopy - BOTTOM 2 BOX	Had colonoscopy within last 5 years	500
83	B10_m	B10_m. Please indicate how strongly you agree or disagree with the following statements based on your experience of previously having had a colonoscopy - MEAN	Had colonoscopy within last 5 years	500

## Sheet: S01
	Back to Contents
Public attitudes towards colonoscopy
Table 1
S01. What is your age?
Base = Those who had colonoscopy within last 5 years
	EU5	UK	Germany	France	Spain	Italy
	A	B	C	D	E	F
Base	500	100*	100*	100*	100*	100*
18	0.013	0.013	0	0.026	0	0.025
19	0.005	0	0	0.007	0.019	0
20	0.013	0.009	0.021	0	0	0.036
21	0.013	0.053	0	0	0.002	0.008
		AD
22	0.013	0	0.036	0	0.014	0.013
23	0.006	0	0	0	0.027	0.005
24	0.007	0	0.015	0.008	0.011	0
25	0.011	0.007	0.013	0.007	0.017	0.01
26	0.016	0.013	0.049	0.014	0	0.005
27	0.019	0.033	0	0.023	0.02	0.021
28	0.026	0.038	0.021	0.01	0.056	0.004
29	0.02	0.03	0.024	0.01	0.029	0.009
30	0.029	0.095	0.013	0.016	0.003	0.02
		ACDEF
31	0.013	0.012	0	0	0.055	0
					AF
32	0.013	0.014	0	0	0.03	0.022
33	0.014	0.011	0.041	0	0	0.019
34	0.031	0.087	0.021	0	0.024	0.022
		AD
35	0.026	0.05	0	0.044	0.038	0
		F
36	0.005	0	0	0.025	0	0
				A
37	0.006	0.013	0	0.019	0	0
38	0.017	0.021	0	0.035	0.03	0
39	0.01	0.01	0	0.018	0	0.022
40	0.023	0.021	0.021	0	0	0.072
						ADE
41	0.019	0.012	0	0.019	0.041	0.021
42	0.018	0.009	0	0.019	0.061	0
					AF
43	0.02	0.027	0.021	0.023	0.016	0.015
44	0.005	0.013	0	0	0	0.01
45	0.014	0.035	0	0.016	0	0.019
46	0.007	0	0.021	0	0	0.016
47	0.015	0.005	0	0	0.042	0.027
48	0.021	0.032	0	0.034	0.009	0.031
49	0.019	0	0	0.019	0.04	0.034
50	0.035	0.014	0.041	0.049	0.027	0.042
51	0.027	0.044	0.041	0	0.021	0.029
52	0.028	0.001	0.055	0.028	0.016	0.04
53	0.031	0.023	0.035	0	0.031	0.067
						D
54	0.027	0	0.035	0.028	0.034	0.037
55	0.015	0.017	0.035	0.019	0.006	0
56	0.019	0.051	0.001	0.019	0.018	0.006
		A
57	0.021	0.001	0.008	0.045	0.018	0.032
58	0.023	0.029	0.036	0.035	0.015	0.002
59	0.028	0.033	0.02	0.031	0.037	0.017
60	0.021	0.001	0.035	0.024	0.025	0.022
61	0.026	0	0.021	0.044	0.036	0.031
62	0.045	0.002	0.124	0.058	0.013	0.029
	B		ABEF	B
63	0.016	0.006	0	0.051	0.025	0
				A
64	0.029	0.002	0.021	0.042	0.029	0.052
65	0.027	0.029	0.042	0.011	0.013	0.039
66	0.02	0.023	0.055	0.02	0	0
67	0.027	0.01	0	0.066	0.024	0.034
				AC
68	0.02	0.025	0.035	0.027	0.005	0.009
69	0.017	0.02	0.035	0	0.017	0.011
70	0.008	0.007	0.005	0.009	0.004	0.015
71	0	0	0	0	0	0
72	0	0	0	0	0	0
73	0	0	0	0	0	0
74	0	0	0	0	0	0
75	0	0	0	0	0	0
76	0	0	0	0	0	0
77	0	0	0	0	0	0
Total mentions	1	1	1	1	1	1
Mean	46.99	42.03	50.15	50.58	44.71	47.47
	B		BE	ABE		B
Std Dev	14.57	14.3	15.07	13.84	14.03	14.04
Std Err	0.65	1.43	1.51	1.38	1.39	1.4
Back to Top
	_____________________________________________________
	Proportions/Means: All Columns Tested (5% risk level)
	* small base

## Sheet: S01(2)
	Back to Contents
Public attitudes towards colonoscopy
Table 2
S01. What is your age?
Base = Those who had colonoscopy within last 5 years
	EU5	UK	Germany	France	Spain	Italy
	A	B	C	D	E	F
Base	500	100*	100*	100*	100*	100*
18 - 30	0.192	0.291	0.193	0.122	0.199	0.157
		ADF
31 - 40	0.16	0.241	0.083	0.141	0.177	0.157
		AC
41 - 50	0.172	0.147	0.083	0.18	0.236	0.214
					C	C
51 - 60	0.24	0.198	0.302	0.229	0.221	0.252
61 - 70	0.236	0.125	0.34	0.327	0.167	0.22
	B		BE	ABE
Total mentions	1	1	1	1	1	1
Mean	46.99	42.03	50.15	50.58	44.71	47.47
	B		BE	ABE		B
Std Dev	14.57	14.3	15.07	13.84	14.03	14.04
Std Err	0.65	1.43	1.51	1.38	1.39	1.4
Back to Top
	_____________________________________________________
	Proportions/Means: All Columns Tested (5% risk level)
	* small base

## Sheet: S02
	Back to Contents
Public attitudes towards colonoscopy
Table 3
S02. What is your gender?
Base = Those who had colonoscopy within last 5 years
	EU5	UK	Germany	France	Spain	Italy
	A	B	C	D	E	F
Base	500	100*	100*	100*	100*	100*
Male	0.57	0.563	0.559	0.597	0.555	0.578
Female	0.43	0.437	0.441	0.403	0.445	0.422
Total mentions	1	1	1	1	1	1
Back to Top
	_____________________________________________________
	Proportions/Means: All Columns Tested (5% risk level)
	* small base

## Sheet: S03
	Back to Contents
Public attitudes towards colonoscopy
Table 4
S03. In what region do you live?
Base = Those who had colonoscopy within last 5 years
	EU5	UK	Germany	France	Spain	Italy
	A	B	C	D	E	F
Base	500	100*	100*	100*	100*	100*
United Kingdom
North East	0.006	0.031	0	0	0	0
		A
Wales	0.007	0.036	0	0	0	0
		A
Scotland	0.019	0.096	0	0	0	0
		ACDEF
Northern Ireland	0.004	0.018	0	0	0	0
North West	0.023	0.115	0	0	0	0
		ACDEF
Yorkshire and The Humber	0.022	0.11	0	0	0	0
		ACDEF
East Midlands	0.005	0.027	0	0	0	0
		A
West Midlands	0.017	0.086	0	0	0	0
		ACDEF
East of England	0.01	0.051	0	0	0	0
		AF
London	0.038	0.192	0	0	0	0
		ACDEF
South East	0.033	0.164	0	0	0	0
		ACDEF
South West	0.015	0.075	0	0	0	0
		ACDEF
Germany
Baden-Württemberg	0.023	0	0.115	0	0	0
			ABDEF
Nordrhein-Westfalen	0.045	0	0.224	0	0	0
			ABDEF
Rheinland-Pfalz	0.009	0	0.047	0	0	0
			A
Saarland	0.002	0	0.012	0	0	0
Sachsen	0.011	0	0.056	0	0	0
			A
Sachsen-Anhalt	0.004	0	0.021	0	0	0
Schleswig-Holstein	0.008	0	0.041	0	0	0
			A
Thüringen	0.009	0	0.043	0	0	0
			A
Bayern	0.029	0	0.147	0	0	0
			ABDEF
Berlin	0.011	0	0.054	0	0	0
			A
Brandenburg	0.006	0	0.028	0	0	0
Bremen	0	0	0	0	0	0
Hamburg	0.003	0	0.015	0	0	0
Hessen	0.017	0	0.085	0	0	0
			ABDEF
Mecklenburg-Vorpommern	0.004	0	0.021	0	0	0
Niedersachsen	0.018	0	0.091	0	0	0
			ABDEF
France
Île-de-France	0.04	0	0	0.201	0	0
				ABCEF
Normandie	0.014	0	0	0.072	0	0
				ABCEF
Bourgogne-Franche-Comté	0.007	0	0	0.033	0	0
				A
Occitanie	0.012	0	0	0.06	0	0
				ABEF
Corse (Collectivité territoriale)	0.002	0	0	0.009	0	0
Auvergne-Rhône-Alpes	0.028	0	0	0.141	0	0
				ABCEF
Nouvelle-Aquitaine	0.017	0	0	0.085	0	0
				ABCEF
Hauts-de-France	0.018	0	0	0.092	0	0
				ABCEF
Provence-Alpes-Côte d’Azur	0.026	0	0	0.129	0	0
				ABCEF
Bretagne	0.006	0	0	0.031	0	0
				A
Centre-Val de Loire	0.009	0	0	0.044	0	0
				A
Pays de la Loire	0.006	0	0	0.031	0	0
				A
Grand Est	0.014	0	0	0.072	0	0
				ABCEF
Spain
Galicia	0.011	0	0	0	0.053	0
					A
Castilla-la Mancha	0.006	0	0	0	0.028	0
					A
Extremadura	0.006	0	0	0	0.032	0
					A
Cataluña	0.029	0	0	0	0.147	0
					ABCDF
Comunidad Valenciana	0.015	0	0	0	0.076	0
					ABCDF
Illes Balears	0.005	0	0	0	0.027	0
					A
Andalucía	0.036	0	0	0	0.181	0
					ABCDF
Región de Murcia	0.007	0	0	0	0.033	0
					A
Ciudad Autónoma de Melilla (ES)	0	0	0	0	0	0
Canarias (ES)	0.011	0	0	0	0.057	0
					ABDF
Principado de Asturias	0.005	0	0	0	0.026	0
					A
Cantabria	0.002	0	0	0	0.01	0
País Vasco	0.009	0	0	0	0.044	0
					A
Comunidad Foral de Navarra	0.001	0	0	0	0.004	0
La Rioja	0	0	0	0	0	0
Aragón	0.006	0	0	0	0.029	0
					A
Comunidad de Madrid	0.035	0	0	0	0.176	0
					ABCDF
Castilla y León	0.015	0	0	0	0.077	0
					ABCDF
Italy
Piemonte	0.012	0	0	0	0	0.06
						ABDE
Calabria	0.004	0	0	0	0	0.018
Sicilia	0.015	0	0	0	0	0.075
						ABCDE
Sardegna	0.008	0	0	0	0	0.042
						A
Provincia Autonoma di Bolzano/Bozen	0.003	0	0	0	0	0.016
Provincia Autonoma di Trento	0.004	0	0	0	0	0.02
Veneto	0.013	0	0	0	0	0.064
						ABCDE
Friuli-Venezia Giulia	0.002	0	0	0	0	0.008
Emilia-Romagna	0.013	0	0	0	0	0.066
						ABCDE
Toscana	0.013	0	0	0	0	0.066
						ABCDE
Umbria	0.004	0	0	0	0	0.019
Valle d'Aosta/Vallée d'Aoste	0	0	0	0	0	0
Marche	0.003	0	0	0	0	0.015
Lazio	0.016	0	0	0	0	0.082
						ABCDE
Liguria	0.005	0	0	0	0	0.023
						A
Lombardia	0.036	0	0	0	0	0.181
						ABCDE
Abruzzo	0.005	0	0	0	0	0.027
						A
Molise	0	0	0	0	0	0
Campania	0.025	0	0	0	0	0.125
						ABCDE
Puglia	0.015	0	0	0	0	0.073
						ABCDE
Basilicata	0.004	0	0	0	0	0.019
Total mentions	1	1	1	1	1	1
Back to Top
	_____________________________________________________
	Proportions/Means: All Columns Tested (5% risk level)
	* small base

## Sheet: S04_1
	Back to Contents
Public attitudes towards colonoscopy
Table 5
S04_1. Which of the following best describes your working status?
United Kingdom
Base = Those who had colonoscopy within last 5 years
	EU5	UK	Germany	France	Spain	Italy
	A	B	C	D	E	F
Base	100*	100*	0**	0**	0**	0**
Employee Full-Time	0.582	0.582	0	0	0	0
Employee Part-Time (8-29 hours per week)	0.207	0.207	0	0	0	0
Full time education	0.013	0.013	0	0	0	0
Full time education (University)	0.032	0.032	0	0	0	0
Retired	0.087	0.087	0	0	0	0
Not able to work	0.028	0.028	0	0	0	0
Unemployed and seeking work	0.015	0.015	0	0	0	0
Not working for other reason	0.036	0.036	0	0	0	0
Total mentions	1	1	0	0	0	0
Back to Top
	_____________________________________________________
	Proportions/Means: All Columns Tested (5% risk level)
	* small base; ** very small base (under 30) ineligible for sig testing

## Sheet: S04_2
	Back to Contents
Public attitudes towards colonoscopy
Table 6
S04_2. Which of the following best describes your working status?
Spain
Base = Those who had colonoscopy within last 5 years
	EU5	UK	Germany	France	Spain	Italy
	A	B	C	D	E	F
Base	100*	0**	0**	0**	100*	0**
Working (full -time)	0.546	0	0	0	0.546	0
Working (half- time)	0.037	0	0	0	0.037	0
Retired / pensioner / disabled	0.147	0	0	0	0.147	0
Unemployed, he/she worked before	0.125	0	0	0	0.125	0
Unemployed, he/she is looking for his/her first job	0.005	0	0	0	0.005	0
Student (does not work)	0.045	0	0	0	0.045	0
Housewife (does not work)	0.096	0	0	0	0.096	0
Total mentions	1	0	0	0	1	0
Back to Top
	_____________________________________________________
	Proportions/Means: All Columns Tested (5% risk level)
	* small base; ** very small base (under 30) ineligible for sig testing

## Sheet: S04_3
	Back to Contents
Public attitudes towards colonoscopy
Table 7
S04_3. Which of the following best describes your working status?
France
Base = Those who had colonoscopy within last 5 years
	EU5	UK	Germany	France	Spain	Italy
	A	B	C	D	E	F
Base	100*	0**	0**	100*	0**	0**
full-time profession	0.462	0	0	0.462	0	0
half-time profession	0.097	0	0	0.097	0	0
temporary unemployed or job seeking	0.052	0	0	0.052	0	0
pensioner, retiree	0.291	0	0	0.291	0	0
apprenticeship, pupil, student	0.026	0	0	0.026	0	0
occupational retraining	0	0	0	0	0	0
not working	0.072	0	0	0.072	0	0
Total mentions	1	0	0	1	0	0
Back to Top
	_____________________________________________________
	Proportions/Means: All Columns Tested (5% risk level)
	* small base; ** very small base (under 30) ineligible for sig testing

## Sheet: S04_4
	Back to Contents
Public attitudes towards colonoscopy
Table 8
S04_4. Which of the following best describes your working status?
Italy
Base = Those who had colonoscopy within last 5 years
	EU5	UK	Germany	France	Spain	Italy
	A	B	C	D	E	F
Base	100*	0**	0**	0**	0**	100*
full-time working	0.54	0	0	0	0	0.54
part-time working	0.073	0	0	0	0	0.073
Temporary unemployed or job seeking	0.102	0	0	0	0	0.102
Pensioner, retiree	0.13	0	0	0	0	0.13
Student	0.024	0	0	0	0	0.024
Housewife	0.104	0	0	0	0	0.104
Other (military, other conditions)	0.026	0	0	0	0	0.026
Total mentions	1	0	0	0	0	1
Back to Top
	_____________________________________________________
	Proportions/Means: All Columns Tested (5% risk level)
	* small base; ** very small base (under 30) ineligible for sig testing

## Sheet: S04_5
	Back to Contents
Public attitudes towards colonoscopy
Table 9
S04_5. Which of the following best describes your working status?
Germany
Base = Those who had colonoscopy within last 5 years
	EU5	UK	Germany	France	Spain	Italy
	A	B	C	D	E	F
Base	100*	0**	100*	0**	0**	0**
full-time profession	0.525	0	0.525	0	0	0
half-time profession	0.166	0	0.166	0	0	0
temporary unemployed or job seeking	0.022	0	0.022	0	0	0
pensioner, retiree	0.176	0	0.176	0	0	0
apprenticeship, pupil, student	0.05	0	0.05	0	0	0
occupational retraining	0	0	0	0	0	0
not working	0.061	0	0.061	0	0	0
Total mentions	1	0	1	0	0	0
Back to Top
	_____________________________________________________
	Proportions/Means: All Columns Tested (5% risk level)
	* small base; ** very small base (under 30) ineligible for sig testing

[truncated: 74 more sheets: S05, A01, A02, A03, A04, A05_1, A05_2, A05_3, A05_4, A05_5, A05_6, A05_7, A05_8, A05_9, A05_10, A05_gr, A05_t2b, A05_b2b, A05_m, A06 …]
