# Supplementary material for: A survey on colonoscopy shows poor understanding of its protective value and widespread misconceptions across Europe
Source: PLoS One. 2020 May 21;15(5):e0233490. doi: 10.1371/journal.pone.0233490 (PMC7241766; doi:10.1371/journal.pone.0233490)
Supplement: S1 Data — (ZIP) [file pone.0233490.s002.zip › 20-04-17_Supporting data/20-04-17_Attitudes Data_Had colonoscopy_EU 41-70y.xlsx]

## Sheet: Contents
			GUIDANCE
			Responses were compared between each country, and between each country and the EU5 average (15 comparisons per response), using a 2-sample t-test with a 95% confidence level. For each response, a letter corresponding to a region is shown where the response in the current column was significantly greater (P<0.05) than the response in that region, where A = EU5, B = UK, C = Germany, D = France, E =…
			TABLE OF CONTENTS
Sheet number	Table number	Question	Question label	Base text	Base
1	1	S01	S01. What is your age?	Those who had colonoscopy within last 5 years	324
2	2	S01(2)	S01. What is your age?	Those who had colonoscopy within last 5 years	324
3	3	S02	S02. What is your gender?	Those who had colonoscopy within last 5 years	324
4	4	S03	S03. In what region do you live?	Those who had colonoscopy within last 5 years	324
5	5	S04_1	S04_1. Which of the following best describes your working status?	Those who had colonoscopy within last 5 years	47*
6	6	S04_2	S04_2. Which of the following best describes your working status?	Those who had colonoscopy within last 5 years	62*
7	7	S04_3	S04_3. Which of the following best describes your working status?	Those who had colonoscopy within last 5 years	74*
8	8	S04_4	S04_4. Which of the following best describes your working status?	Those who had colonoscopy within last 5 years	69*
9	9	S04_5	S04_5. Which of the following best describes your working status?	Those who had colonoscopy within last 5 years	72*
10	10	S05	S05. Have you ever had a colonoscopy? If yes, was it more or less than 5 years ago?	Total Respondents	324
11	11	A01	A01. Which of the following statements best describes your level of knowledge of what colonoscopy is?	Never had a colonoscopy	0**
12	12	A02	A02. Do you personally know anyone who has had a colonoscopy?	Never had a colonoscopy	0**
13	13	A03	A03. Which of the following do you think colonoscopy is used for?	Never had a colonoscopy	0**
14	14	A04	A04. How long do you think the colonoscopy investigation takes from the start to finish of the procedure?	Never had a colonoscopy	0**
15	15	A05_1	A05_1. Please indicate how strongly you agree or disagree with the following statements	Never had a colonoscopy	0**
16	16	A05_2	A05_2. Please indicate how strongly you agree or disagree with the following statements	Never had a colonoscopy	0**
17	17	A05_3	A05_3. Please indicate how strongly you agree or disagree with the following statements	Never had a colonoscopy	0**
18	18	A05_4	A05_4. Please indicate how strongly you agree or disagree with the following statements	Never had a colonoscopy	0**
19	19	A05_5	A05_5. Please indicate how strongly you agree or disagree with the following statements	Never had a colonoscopy	0**
20	20	A05_6	A05_6. Please indicate how strongly you agree or disagree with the following statements	Never had a colonoscopy	0**
21	21	A05_7	A05_7. Please indicate how strongly you agree or disagree with the following statements	Never had a colonoscopy	0**
22	22	A05_8	A05_8. Please indicate how strongly you agree or disagree with the following statements	Never had a colonoscopy	0**
23	23	A05_9	A05_9. Please indicate how strongly you agree or disagree with the following statements	Never had a colonoscopy	0**
24	24	A05_10	A05_10. Please indicate how strongly you agree or disagree with the following statements	Never had a colonoscopy	0**
25	25	A05_gr	A05_gr. Please indicate how strongly you agree or disagree with the following statements	Never had a colonoscopy	0
26	26	A05_t2b	A05_t2b. Please indicate how strongly you agree or disagree with the following statements - TOP 2 BOX	Never had a colonoscopy	0**
27	27	A05_b2b	A05_b2b. Please indicate how strongly you agree or disagree with the following statements - BOTTOM 2 BOX	Never had a colonoscopy	0**
28	28	A05_m	A05_m. Please indicate how strongly you agree or disagree with the following statements - MEAN	Never had a colonoscopy	0**
29	29	A06	A06. How much of the bowel preparation liquid do you think a patient needs to drink prior to the procedure?	Never had a colonoscopy	0**
30	30	A07	A07. From what you know about colonoscopy, which stage of the colonoscopy procedure do you think would be the worst part?	Never had a colonoscopy	0**
31	31	A08	A08. Which of the following would make you more likely to attend a colonoscopy appointment if your doctor thought it was appropriate?	Never had a colonoscopy	0**
32	32	A09	A09. If you wanted more information about colonoscopy, where would you go or look for it?	Never had a colonoscopy	0**
33	33	A10_1	A10_1. To what extent would you trust each of the following to give you accurate information about colonoscopy?	Never had a colonoscopy	0**
34	34	A10_2	A10_2. To what extent would you trust each of the following to give you accurate information about colonoscopy?	Never had a colonoscopy	0**
35	35	A10_3	A10_3. To what extent would you trust each of the following to give you accurate information about colonoscopy?	Never had a colonoscopy	0**
36	36	A10_4	A10_4. To what extent would you trust each of the following to give you accurate information about colonoscopy?	Never had a colonoscopy	0**
37	37	A10_5	A10_5. To what extent would you trust each of the following to give you accurate information about colonoscopy?	Never had a colonoscopy	0**
38	38	A10_6	A10_6. To what extent would you trust each of the following to give you accurate information about colonoscopy?	Never had a colonoscopy	0**
39	39	A10_gr	A10_gr. To what extent would you trust each of the following to give you accurate information about colonoscopy?	Never had a colonoscopy	0
40	40	A10_t2b	A10_t2b. To what extent would you trust each of the following to give you accurate information about colonoscopy? - TOP 2 BOX	Never had a colonoscopy	0**
41	41	A10_b2b	A10_b2b. To what extent would you trust each of the following to give you accurate information about colonoscopy? - BOTTOM 2 BOX	Never had a colonoscopy	0**
42	42	A10_m	A10_m. To what extent would you trust each of the following to give you accurate information about colonoscopy? - MEAN	Never had a colonoscopy	0**
43	43	B01	B01. How long is it since you had your colonoscopy? If you had more than 1 colonoscopy in the past 5 years, please answer for the most recent one.	Had colonoscopy within last 5 years	324
44	44	B02	B02. What prompted you to have a colonoscopy?	Had colonoscopy within last 5 years	324
45	45	B03	B03. Which of the following do you think colonoscopy is used for?	Had colonoscopy within last 5 years	324
46	46	B04	B04. Before your colonoscopy, did you do any of the following?	Had colonoscopy within last 5 years	324
47	47	B04_gr	B04_gr. Before your colonoscopy, did you do any of the following?	Had colonoscopy within last 5 years	324
48	48	B05_1	B05_1. Thinking back, please indicate how strongly you agree or disagree with the following statements?	Had colonoscopy within last 5 years	324
49	49	B05_2	B05_2. Thinking back, please indicate how strongly you agree or disagree with the following statements?	Had colonoscopy within last 5 years	324
50	50	B05_3	B05_3. Thinking back, please indicate how strongly you agree or disagree with the following statements?	Had colonoscopy within last 5 years	324
51	51	B05_4	B05_4. Thinking back, please indicate how strongly you agree or disagree with the following statements?	Had colonoscopy within last 5 years	324
52	52	B05_gr	B05_gr. Thinking back, please indicate how strongly you agree or disagree with the following statements?	Had colonoscopy within last 5 years	324
53	53	B05_t2b	B05_t2b. Thinking back, please indicate how strongly you agree or disagree with the following statements? - TOP 2 BOX	Had colonoscopy within last 5 years	324
54	54	B05_b2b	B05_b2b. Thinking back, please indicate how strongly you agree or disagree with the following statements? - BOTTOM 2 BOX	Had colonoscopy within last 5 years	324
55	55	B05_m	B05_m. Thinking back, please indicate how strongly you agree or disagree with the following statements?	Had colonoscopy within last 5 years	324
56	56	B06	B06. When you had your colonoscopy, did you have:	Had colonoscopy within last 5 years	324
57	57	B07	B07. Thinking back to your colonoscopy, which stage of the procedure do you think was the worst part?	Had colonoscopy within last 5 years	324
58	58	B08	B08. Was your experience of having a colonoscopy:	Had colonoscopy within last 5 years	324
59	59	B09_1	B09_1. Thinking back to the information you got about colonoscopy, please indicate how strongly you agree or disagree with the following statements	Had colonoscopy within last 5 years	324
60	60	B09_2	B09_2. Thinking back to the information you got about colonoscopy, please indicate how strongly you agree or disagree with the following statements	Had colonoscopy within last 5 years	324
61	61	B09_3	B09_3. Thinking back to the information you got about colonoscopy, please indicate how strongly you agree or disagree with the following statements	Had colonoscopy within last 5 years	324
62	62	B09_4	B09_4. Thinking back to the information you got about colonoscopy, please indicate how strongly you agree or disagree with the following statements	Had colonoscopy within last 5 years	324
63	63	B09_5	B09_5. Thinking back to the information you got about colonoscopy, please indicate how strongly you agree or disagree with the following statements	Had colonoscopy within last 5 years	324
64	64	B09_gr	B09_gr. Thinking back to the information you got about colonoscopy, please indicate how strongly you agree or disagree with the following statements	Had colonoscopy within last 5 years	324
65	65	B09_t2b	B09_t2b. Thinking back to the information you got about colonoscopy, please indicate how strongly you agree or disagree with the following statements - TOP 2 BOX	Had colonoscopy within last 5 years	324
66	66	B09_b2b	B09_b2b. Thinking back to the information you got about colonoscopy, please indicate how strongly you agree or disagree with the following statements - BOTTOM 2 BOX	Had colonoscopy within last 5 years	324
67	67	B09_m	B09_m. Thinking back to the information you got about colonoscopy, please indicate how strongly you agree or disagree with the following statements - MEAN	Had colonoscopy within last 5 years	324
68	68	B10_1	B10_1. Please indicate how strongly you agree or disagree with the following statements based on your experience of previously having had a colonoscopy	Had colonoscopy within last 5 years	324
69	69	B10_2	B10_2. Please indicate how strongly you agree or disagree with the following statements based on your experience of previously having had a colonoscopy	Had colonoscopy within last 5 years	324
70	70	B10_3	B10_3. Please indicate how strongly you agree or disagree with the following statements based on your experience of previously having had a colonoscopy	Had colonoscopy within last 5 years	324
71	71	B10_4	B10_4. Please indicate how strongly you agree or disagree with the following statements based on your experience of previously having had a colonoscopy	Had colonoscopy within last 5 years	324
72	72	B10_5	B10_5. Please indicate how strongly you agree or disagree with the following statements based on your experience of previously having had a colonoscopy	Had colonoscopy within last 5 years	324
73	73	B10_6	B10_6. Please indicate how strongly you agree or disagree with the following statements based on your experience of previously having had a colonoscopy	Had colonoscopy within last 5 years	324
74	74	B10_7	B10_7. Please indicate how strongly you agree or disagree with the following statements based on your experience of previously having had a colonoscopy	Had colonoscopy within last 5 years	324
75	75	B10_8	B10_8. Please indicate how strongly you agree or disagree with the following statements based on your experience of previously having had a colonoscopy	Had colonoscopy within last 5 years	324
76	76	B10_9	B10_9. Please indicate how strongly you agree or disagree with the following statements based on your experience of previously having had a colonoscopy	Had colonoscopy within last 5 years	324
77	77	B10_10	B10_10. Please indicate how strongly you agree or disagree with the following statements based on your experience of previously having had a colonoscopy	Had colonoscopy within last 5 years	324
78	78	B10_11	B10_11. Please indicate how strongly you agree or disagree with the following statements based on your experience of previously having had a colonoscopy	Had colonoscopy within last 5 years	324
79	79	B10_12	B10_12. Please indicate how strongly you agree or disagree with the following statements based on your experience of previously having had a colonoscopy	Had colonoscopy within last 5 years	324
80	80	B10_gr	B10_gr. Please indicate how strongly you agree or disagree with the following statements based on your experience of previously having had a colonoscopy	Had colonoscopy within last 5 years	324
81	81	B10_t2b	B10_t2b. Please indicate how strongly you agree or disagree with the following statements based on your experience of previously having had a colonoscopy - TOP 2 BOX	Had colonoscopy within last 5 years	324
82	82	B10_b2b	B10_b2b. Please indicate how strongly you agree or disagree with the following statements based on your experience of previously having had a colonoscopy - BOTTOM 2 BOX	Had colonoscopy within last 5 years	324
83	83	B10_m	B10_m. Please indicate how strongly you agree or disagree with the following statements based on your experience of previously having had a colonoscopy - MEAN	Had colonoscopy within last 5 years	324

## Sheet: S01
	Back to Contents
Public attitudes towards colonoscopy
Table 1
S01. What is your age?
Base = Those who had colonoscopy within last 5 years
	Total	Gender		Age		Occupational status		Reason for own colonoscopy				EU5
		Male	Female	18 - 40	41 - 70	Employed	Unemployed	Screening	Symptoms	Ongoing condition	Other	UK	Germany	France	Spain	Italy
	A	B	C	D	E	F	G	H	I	J	K	O	P	Q	R	S
Base	324	201	123*	0**	324	190	134*	89*	168	37**	31**	47*	72*	74*	62*	69*
18	0	0	0	0	0	0	0	0	0	0	0	0	0	0	0	0
	0	0	0	0	0	0	0	0	0	0	0	0	0	0	0	0
19	0	0	0	0	0	0	0	0	0	0	0	0	0	0	0	0
	0	0	0	0	0	0	0	0	0	0	0	0	0	0	0	0
20	0	0	0	0	0	0	0	0	0	0	0	0	0	0	0	0
	0	0	0	0	0	0	0	0	0	0	0	0	0	0	0	0
21	0	0	0	0	0	0	0	0	0	0	0	0	0	0	0	0
	0	0	0	0	0	0	0	0	0	0	0	0	0	0	0	0
22	0	0	0	0	0	0	0	0	0	0	0	0	0	0	0	0
	0	0	0	0	0	0	0	0	0	0	0	0	0	0	0	0
23	0	0	0	0	0	0	0	0	0	0	0	0	0	0	0	0
	0	0	0	0	0	0	0	0	0	0	0	0	0	0	0	0
24	0	0	0	0	0	0	0	0	0	0	0	0	0	0	0	0
	0	0	0	0	0	0	0	0	0	0	0	0	0	0	0	0
25	0	0	0	0	0	0	0	0	0	0	0	0	0	0	0	0
	0	0	0	0	0	0	0	0	0	0	0	0	0	0	0	0
26	0	0	0	0	0	0	0	0	0	0	0	0	0	0	0	0
	0	0	0	0	0	0	0	0	0	0	0	0	0	0	0	0
27	0	0	0	0	0	0	0	0	0	0	0	0	0	0	0	0
	0	0	0	0	0	0	0	0	0	0	0	0	0	0	0	0
28	0	0	0	0	0	0	0	0	0	0	0	0	0	0	0	0
	0	0	0	0	0	0	0	0	0	0	0	0	0	0	0	0
29	0	0	0	0	0	0	0	0	0	0	0	0	0	0	0	0
	0	0	0	0	0	0	0	0	0	0	0	0	0	0	0	0
30	0	0	0	0	0	0	0	0	0	0	0	0	0	0	0	0
	0	0	0	0	0	0	0	0	0	0	0	0	0	0	0	0
31	0	0	0	0	0	0	0	0	0	0	0	0	0	0	0	0
	0	0	0	0	0	0	0	0	0	0	0	0	0	0	0	0
32	0	0	0	0	0	0	0	0	0	0	0	0	0	0	0	0
	0	0	0	0	0	0	0	0	0	0	0	0	0	0	0	0
33	0	0	0	0	0	0	0	0	0	0	0	0	0	0	0	0
	0	0	0	0	0	0	0	0	0	0	0	0	0	0	0	0
34	0	0	0	0	0	0	0	0	0	0	0	0	0	0	0	0
	0	0	0	0	0	0	0	0	0	0	0	0	0	0	0	0
35	0	0	0	0	0	0	0	0	0	0	0	0	0	0	0	0
	0	0	0	0	0	0	0	0	0	0	0	0	0	0	0	0
36	0	0	0	0	0	0	0	0	0	0	0	0	0	0	0	0
	0	0	0	0	0	0	0	0	0	0	0	0	0	0	0	0
37	0	0	0	0	0	0	0	0	0	0	0	0	0	0	0	0
	0	0	0	0	0	0	0	0	0	0	0	0	0	0	0	0
38	0	0	0	0	0	0	0	0	0	0	0	0	0	0	0	0
	0	0	0	0	0	0	0	0	0	0	0	0	0	0	0	0
39	0	0	0	0	0	0	0	0	0	0	0	0	0	0	0	0
	0	0	0	0	0	0	0	0	0	0	0	0	0	0	0	0
40	0	0	0	0	0	0	0	0	0	0	0	0	0	0	0	0
	0	0	0	0	0	0	0	0	0	0	0	0	0	0	0	0
41	9	7	2	0	9	9	0	4	4	0	1	1	0	2	4	2
	0.029	0.036	0.018	0	0.029	0.049	0	0.044	0.026	0	0.04	0.026	0	0.026	0.066	0.031
						G
42	9	6	3	0	9	8	1	4	3	2	0	1	0	2	6	0
	0.027	0.031	0.022	0	0.027	0.042	0.006	0.046	0.017	0.052	0	0.018	0	0.026	0.099	0
															APS
43	10	6	4	0	10	9	1	1	9	0	0	3	2	2	2	1
	0.031	0.03	0.033	0	0.031	0.047	0.009	0.017	0.051	0.001	0	0.057	0.029	0.032	0.025	0.021
44	2	2	0	0	2	2	0	1	1	0	0	1	0	0	0	1
	0.007	0.011	0	0	0.007	0.012	0	0.011	0.008	0	0	0.028	0	0	0	0.014
45	7	4	3	0	7	7	0	0	3	2	2	4	0	2	0	2
	0.022	0.018	0.028	0	0.022	0.035	0.003	0	0.019	0.049	0.066	0.075	0	0.022	0	0.027
												A
46	4	2	2	0	4	4	0	2	2	0	0	0	2	0	0	2
	0.011	0.008	0.017	0	0.011	0.02	0	0.019	0.012	0	0	0	0.029	0	0	0.024
47	7	6	2	0	7	7	0	3	2	1	0	0	0	0	4	3
	0.023	0.028	0.013	0	0.023	0.036	0.004	0.038	0.015	0.041	0	0.01	0	0	0.067	0.039
48	11	7	4	0	11	9	2	3	8	0	0	3	0	3	1	3
	0.033	0.033	0.033	0	0.033	0.045	0.015	0.032	0.046	0	0	0.069	0	0.046	0.015	0.045
49	9	4	6	0	9	6	3	0	9	0	0	0	0	2	4	3
	0.029	0.018	0.047	0	0.029	0.034	0.021	0	0.055	0	0	0	0	0.026	0.064	0.05
									A
50	17	11	6	0	17	15	3	8	9	0	0	1	4	5	3	4
	0.054	0.057	0.048	0	0.054	0.077	0.02	0.089	0.056	0	0	0.029	0.057	0.067	0.043	0.062
	G
51	14	8	6	0	14	14	0	4	9	1	0	4	4	0	2	3
	0.042	0.039	0.047	0	0.042	0.071	0	0.04	0.053	0.015	0.014	0.093	0.057	0	0.034	0.043
	G					AG						Q
52	14	9	5	0	14	11	3	0	8	3	3	0	6	3	2	4
	0.043	0.045	0.041	0	0.043	0.06	0.02	0	0.046	0.08	0.113	0.001	0.076	0.038	0.026	0.059
53	16	7	9	0	16	13	3	3	8	1	4	2	3	0	3	7
	0.048	0.034	0.071	0	0.048	0.067	0.022	0.036	0.045	0.016	0.136	0.048	0.048	0	0.05	0.097
																Q
54	13	7	6	0	13	8	6	7	5	1	0	0	3	3	3	4
	0.041	0.035	0.051	0	0.041	0.04	0.043	0.074	0.033	0.037	0	0	0.048	0.038	0.054	0.054
55	8	6	2	0	8	6	1	4	3	1	1	2	4	2	1	0
	0.024	0.03	0.013	0	0.024	0.034	0.009	0.041	0.017	0.015	0.019	0.035	0.049	0.026	0.01	0
56	9	8	2	0	9	8	2	4	2	2	2	5	0	2	2	1
	0.029	0.038	0.015	0	0.029	0.041	0.012	0.043	0.009	0.062	0.058	0.108	0.001	0.025	0.029	0.008
	I											APS
57	10	4	6	0	10	3	7	3	4	3	1	0	1	4	2	3
	0.032	0.019	0.053	0	0.032	0.017	0.052	0.034	0.023	0.07	0.029	0.001	0.011	0.061	0.029	0.046
58	12	5	6	0	12	7	4	1	6	3	2	3	4	4	2	0
	0.036	0.027	0.051	0	0.036	0.038	0.033	0.015	0.033	0.068	0.075	0.061	0.05	0.048	0.024	0.003
59	14	9	5	0	14	4	10	2	7	0	5	3	2	3	4	2
	0.043	0.043	0.042	0	0.043	0.022	0.073	0.02	0.04	0.01	0.165	0.071	0.028	0.041	0.06	0.025
60	11	9	1	0	11	5	6	4	5	0	2	0	4	2	2	2
	0.033	0.046	0.011	0	0.033	0.027	0.042	0.041	0.032	0.001	0.056	0.001	0.048	0.033	0.039	0.033
61	13	9	4	0	13	3	10	5	5	4	0	0	2	4	4	3
	0.041	0.046	0.032	0	0.041	0.017	0.074	0.054	0.029	0.099	0	0	0.029	0.06	0.058	0.045
	F						AF
62	23	14	9	0	23	15	8	9	12	0	1	0	12	6	1	3
	0.07	0.068	0.074	0	0.07	0.077	0.06	0.1	0.073	0.007	0.04	0.004	0.172	0.079	0.02	0.043
													AOR
63	8	5	3	0	8	4	4	0	4	2	1	1	0	5	3	0
	0.025	0.024	0.027	0	0.025	0.02	0.033	0.002	0.026	0.058	0.048	0.013	0	0.069	0.04	0
														A
64	15	10	4	0	15	5	10	5	7	2	1	0	2	4	3	5
	0.045	0.05	0.036	0	0.045	0.024	0.074	0.052	0.042	0.044	0.04	0.005	0.029	0.056	0.046	0.075
65	13	5	9	0	13	5	9	1	9	3	0	3	4	1	1	4
	0.042	0.023	0.072	0	0.042	0.025	0.065	0.014	0.052	0.093	0	0.063	0.058	0.014	0.022	0.057
66	10	9	1	0	10	2	8	4	3	1	1	2	6	2	0	0
	0.03	0.045	0.006	0	0.03	0.011	0.058	0.047	0.019	0.031	0.043	0.049	0.076	0.027	0	0
	F						F
67	13	10	4	0	13	0	13	2	10	1	1	1	0	7	2	3
	0.042	0.048	0.031	0	0.042	0	0.1	0.02	0.058	0.028	0.03	0.021	0	0.09	0.039	0.05
	F						AF							P
68	10	5	5	0	10	0	10	3	5	2	0	2	3	3	1	1
	0.031	0.025	0.042	0	0.031	0	0.076	0.032	0.032	0.054	0	0.053	0.048	0.037	0.009	0.013
	F						AF
69	8	6	2	0	8	2	6	2	4	1	1	2	3	0	2	1
	0.026	0.032	0.015	0	0.026	0.011	0.047	0.023	0.027	0.023	0.029	0.044	0.048	0	0.027	0.016
70	4	2	2	0	4	0	4	2	1	2	0	1	1	1	0	1
	0.012	0.012	0.013	0	0.012	0	0.03	0.017	0.004	0.047	0	0.015	0.007	0.012	0.006	0.022
							F
71	0	0	0	0	0	0	0	0	0	0	0	0	0	0	0	0
	0	0	0	0	0	0	0	0	0	0	0	0	0	0	0	0
72	0	0	0	0	0	0	0	0	0	0	0	0	0	0	0	0
	0	0	0	0	0	0	0	0	0	0	0	0	0	0	0	0
73	0	0	0	0	0	0	0	0	0	0	0	0	0	0	0	0
	0	0	0	0	0	0	0	0	0	0	0	0	0	0	0	0
74	0	0	0	0	0	0	0	0	0	0	0	0	0	0	0	0
	0	0	0	0	0	0	0	0	0	0	0	0	0	0	0	0
75	0	0	0	0	0	0	0	0	0	0	0	0	0	0	0	0
	0	0	0	0	0	0	0	0	0	0	0	0	0	0	0	0
76	0	0	0	0	0	0	0	0	0	0	0	0	0	0	0	0
	0	0	0	0	0	0	0	0	0	0	0	0	0	0	0	0
77	0	0	0	0	0	0	0	0	0	0	0	0	0	0	0	0
	0	0	0	0	0	0	0	0	0	0	0	0	0	0	0	0
Total mentions	1	1	1	0	1	1	1	1	1	1	1	1	1	1	1	1
Mean	56.26	56.35	56.11	0	56.26	52.68	61.34	55.88	55.92	58.42	56.65	55.17	58.51	57.51	53.99	55.34
	FR						AF						RS	R
Std Dev	7.94	8.14	7.65	0	7.94	7.05	6.19	8.08	8.12	7.82	6.57	8.64	6.81	7.73	8.39	7.75
Std Err	0.44	0.58	0.67	0	0.44	0.53	0.5	0.85	0.63	1.25	1.13	1.23	0.8	0.93	1.04	0.9
Back to Top
	___________________________________________________________________________________________________
	Proportions/Means: Columns Tested (5% risk level) - A/B/C - A/D/E - A/F/G - A/H/I/J/K - A/O/P/Q/R/S
	* small base; ** very small base (under 30) ineligible for sig testing

## Sheet: S01(2)
	Back to Contents
Public attitudes towards colonoscopy
Table 2
S01. What is your age?
Base = Those who had colonoscopy within last 5 years
	Total	Gender		Age		Occupational status		Reason for own colonoscopy				EU5
		Male	Female	18 - 40	41 - 70	Employed	Unemployed	Screening	Symptoms	Ongoing condition	Other	UK	Germany	France	Spain	Italy
	A	B	C	D	E	F	G	H	I	J	K	O	P	Q	R	S
Base	324	201	123*	0**	324	190	134*	89*	168	37**	31**	47*	72*	74*	62*	69*
18 - 30	0	0	0	0	0	0	0	0	0	0	0	0	0	0	0	0
	0	0	0	0	0	0	0	0	0	0	0	0	0	0	0	0
31 - 40	0	0	0	0	0	0	0	0	0	0	0	0	0	0	0	0
	0	0	0	0	0	0	0	0	0	0	0	0	0	0	0	0
41 - 50	86	54	32	0	86	75	11	26	51	5	3	15	8	18	24	21
	0.265	0.269	0.259	0	0.265	0.397	0.079	0.294	0.306	0.143	0.106	0.313	0.115	0.244	0.378	0.312
	GP					AG						P			P	P
51 - 60	120	72	48	0	120	79	41	31	56	14	20	20	30	23	22	25
	0.371	0.357	0.394	0	0.371	0.417	0.306	0.344	0.331	0.373	0.665	0.421	0.417	0.311	0.355	0.368
61 - 70	118	75	43	0	118	35	82	32	61	18	7	12	34	33	17	22
	0.364	0.374	0.347	0	0.364	0.186	0.615	0.362	0.363	0.484	0.229	0.266	0.469	0.444	0.267	0.32
	F						AF
Total mentions	1	1	1	0	1	1	1	1	1	1	1	1	1	1	1	1
Mean	56.26	56.35	56.11	0	56.26	52.68	61.34	55.88	55.92	58.42	56.65	55.17	58.51	57.51	53.99	55.34
	FR						AF						RS	R
Std Dev	7.94	8.14	7.65	0	7.94	7.05	6.19	8.08	8.12	7.82	6.57	8.64	6.81	7.73	8.39	7.75
Std Err	0.44	0.58	0.67	0	0.44	0.53	0.5	0.85	0.63	1.25	1.13	1.23	0.8	0.93	1.04	0.9
Back to Top
	___________________________________________________________________________________________________
	Proportions/Means: Columns Tested (5% risk level) - A/B/C - A/D/E - A/F/G - A/H/I/J/K - A/O/P/Q/R/S
	* small base; ** very small base (under 30) ineligible for sig testing

## Sheet: S02
	Back to Contents
Public attitudes towards colonoscopy
Table 3
S02. What is your gender?
Base = Those who had colonoscopy within last 5 years
	Total	Gender		Age		Occupational status		Reason for own colonoscopy				EU5
		Male	Female	18 - 40	41 - 70	Employed	Unemployed	Screening	Symptoms	Ongoing condition	Other	UK	Germany	France	Spain	Italy
	A	B	C	D	E	F	G	H	I	J	K	O	P	Q	R	S
Base	324	201	123*	0**	324	190	134*	89*	168	37**	31**	47*	72*	74*	62*	69*
Male	201	201	0	0	201	126	75	66	96	24	16	28	42	50	38	43
	0.621	1	0	0	0.621	0.663	0.561	0.742	0.572	0.65	0.504	0.601	0.584	0.682	0.606	0.622
	C	AC						AI
Female	123	0	123	0	123	64	59	23	72	13	15	19	30	23	25	26
	0.379	0	1	0	0.379	0.337	0.439	0.258	0.428	0.35	0.496	0.399	0.416	0.318	0.394	0.378
	BH		AB						H
Total mentions	1	1	1	0	1	1	1	1	1	1	1	1	1	1	1	1
Back to Top
	___________________________________________________________________________________________________
	Proportions/Means: Columns Tested (5% risk level) - A/B/C - A/D/E - A/F/G - A/H/I/J/K - A/O/P/Q/R/S
	* small base; ** very small base (under 30) ineligible for sig testing

## Sheet: S03
	Back to Contents
Public attitudes towards colonoscopy
Table 4
S03. In what region do you live?
Base = Those who had colonoscopy within last 5 years
	Total	Gender		Age		Occupational status		Reason for own colonoscopy				EU5
		Male	Female	18 - 40	41 - 70	Employed	Unemployed	Screening	Symptoms	Ongoing condition	Other	UK	Germany	France	Spain	Italy
	A	B	C	D	E	F	G	H	I	J	K	O	P	Q	R	S
Base	324	201	123*	0**	324	190	134*	89*	168	37**	31**	47*	72*	74*	62*	69*
United Kingdom
North East	2	2	0	0	2	2	0	0	0	2	0	2	0	0	0	0
	0.007	0.011	0	0	0.007	0.012	0	0	0	0.062	0	0.049	0	0	0	0
												A
Wales	3	3	0	0	3	3	0	1	0	0	1	3	0	0	0	0
	0.008	0.013	0	0	0.008	0.014	0	0.015	0	0	0.04	0.055	0	0	0	0
												A
Scotland	1	1	0	0	1	1	0	0	1	0	0	1	0	0	0	0
	0.005	0.007	0.001	0	0.005	0.007	0.001	0	0.009	0	0	0.031	0	0	0	0
Northern Ireland	0	0	0	0	0	0	0	0	0	0	0	0	0	0	0	0
	0	0	0	0	0	0	0	0	0	0	0	0	0	0	0	0
North West	8	7	1	0	8	7	1	2	7	0	0	8	0	0	0	0
	0.026	0.035	0.011	0	0.026	0.038	0.009	0.017	0.041	0	0	0.18	0	0	0	0
												APQRS
Yorkshire and The Humber	5	3	1	0	5	3	2	0	4	0	0	5	0	0	0	0
	0.014	0.015	0.012	0	0.014	0.016	0.011	0.001	0.027	0	0	0.096	0	0	0	0
												APQRS
East Midlands	3	2	1	0	3	0	3	0	3	0	0	3	0	0	0	0
	0.008	0.008	0.01	0	0.008	0	0.021	0	0.016	0	0	0.059	0	0	0	0
												A
West Midlands	5	0	5	0	5	1	3	1	3	0	0	5	0	0	0	0
	0.014	0	0.037	0	0.014	0.008	0.023	0.017	0.018	0	0	0.097	0	0	0	0
			B									APQRS
East of England	3	2	1	0	3	2	2	0	3	0	0	3	0	0	0	0
	0.011	0.011	0.011	0	0.011	0.009	0.013	0	0.018	0	0.014	0.074	0	0	0	0
												AQS
London	2	2	0	0	2	1	0	1	0	0	0	2	0	0	0	0
	0.005	0.008	0	0	0.005	0.006	0.003	0.012	0.002	0.001	0	0.033	0	0	0	0
												A
South East	11	2	9	0	11	9	2	0	8	2	1	11	0	0	0	0
	0.033	0.01	0.07	0	0.033	0.047	0.012	0	0.045	0.049	0.042	0.227	0	0	0	0
	B		AB									APQRS
South West	5	5	0	0	5	5	0	1	3	0	0	5	0	0	0	0
	0.014	0.023	0	0	0.014	0.024	0.001	0.015	0.019	0.003	0	0.099	0	0	0	0
												APQRS
Germany
Baden-Württemberg	6	6	0	0	6	6	0	5	0	0	1	0	6	0	0	0
	0.019	0.031	0	0	0.019	0.032	0	0.054	0	0	0.044	0	0.086	0	0	0
	GI							I					AQ
Nordrhein-Westfalen	15	11	4	0	15	11	4	12	2	0	2	0	15	0	0	0
	0.047	0.055	0.034	0	0.047	0.058	0.031	0.133	0.01	0	0.056	0	0.21	0	0	0
	I							AI					AOQRS
Rheinland-Pfalz	3	0	2	0	3	2	0	0	2	0	0	0	3	0	0	0
	0.008	0.002	0.017	0	0.008	0.011	0.004	0.005	0.012	0	0	0	0.035	0	0	0
Saarland	0	0	0	0	0	0	0	0	0	0	0	0	0	0	0	0
	0	0	0	0	0	0	0	0	0	0	0	0	0	0	0	0
Sachsen	6	6	0	0	6	4	1	0	4	0	1	0	6	0	0	0
	0.017	0.027	0.001	0	0.017	0.022	0.01	0	0.025	0	0.045	0	0.077	0	0	0
													A
Sachsen-Anhalt	2	2	0	0	2	2	0	0	2	0	0	0	2	0	0	0
	0.007	0.01	0	0	0.007	0.011	0	0.001	0.012	0	0	0	0.029	0	0	0
Schleswig-Holstein	4	0	4	0	4	2	2	0	4	0	0	0	4	0	0	0
	0.013	0	0.033	0	0.013	0.011	0.015	0	0.024	0.001	0	0	0.057	0	0	0
	B		B										A
Thüringen	4	2	2	0	4	2	2	4	0	0	0	0	4	0	0	0
	0.013	0.011	0.017	0	0.013	0.011	0.016	0.048	0	0	0	0	0.059	0	0	0
	I							AI					A
Bayern	10	8	2	0	10	8	2	4	2	4	0	0	10	0	0	0
	0.032	0.041	0.017	0	0.032	0.044	0.016	0.047	0.013	0.113	0	0	0.144	0	0	0
													AOQRS
Berlin	2	2	0	0	2	2	0	2	0	0	0	0	2	0	0	0
	0.006	0.01	0	0	0.006	0.011	0	0.023	0	0.001	0	0	0.029	0	0	0
Brandenburg	3	0	3	0	3	2	1	0	3	0	0	0	3	0	0	0
	0.009	0	0.022	0	0.009	0.011	0.005	0	0.016	0	0	0	0.038	0	0	0
Bremen	0	0	0	0	0	0	0	0	0	0	0	0	0	0	0	0
	0	0	0	0	0	0	0	0	0	0	0	0	0	0	0	0
Hamburg	1	0	1	0	1	0	1	0	1	0	0	0	1	0	0	0
	0.005	0	0.012	0	0.005	0	0.011	0	0.009	0	0	0	0.02	0	0	0
Hessen	4	0	4	0	4	2	2	0	4	0	0	0	4	0	0	0
	0.013	0	0.035	0	0.013	0.012	0.016	0.001	0.025	0	0	0	0.06	0	0	0
	B		B										A
Mecklenburg-Vorpommern	2	0	2	0	2	2	0	2	0	0	0	0	2	0	0	0
	0.007	0	0.017	0	0.007	0.011	0	0.024	0	0	0	0	0.029	0	0	0
Niedersachsen	9	4	5	0	9	2	7	0	7	0	2	0	9	0	0	0
	0.028	0.021	0.04	0	0.028	0.011	0.052	0	0.042	0.001	0.067	0	0.125	0	0	0
													AOQRS
France
Île-de-France	18	14	4	0	18	15	3	10	7	1	0	0	0	18	0	0
	0.056	0.068	0.035	0	0.056	0.078	0.024	0.118	0.039	0.027	0	0	0	0.244	0	0
	G							A						AOPRS
Normandie	3	1	2	0	3	2	1	0	3	0	0	0	0	3	0	0
	0.008	0.005	0.012	0	0.008	0.01	0.005	0	0.016	0	0	0	0	0.035	0	0
														A
Bourgogne-Franche-Comté	1	1	0	0	1	1	0	0	1	0	0	0	0	1	0	0
	0.002	0.003	0	0	0.002	0.003	0	0	0.003	0	0	0	0	0.007	0	0
Occitanie	5	5	0	0	5	5	0	5	0	0	0	0	0	5	0	0
	0.015	0.024	0	0	0.015	0.026	0	0.055	0	0	0	0	0	0.066	0	0
								AI						A
Corse (Collectivité territoriale)	1	1	0	0	1	0	1	0	1	0	0	0	0	1	0	0
	0.003	0.005	0	0	0.003	0	0.007	0	0.005	0	0	0	0	0.012	0	0
Auvergne-Rhône-Alpes	7	6	2	0	7	3	4	1	2	4	0	0	0	7	0	0
	0.022	0.028	0.013	0	0.022	0.016	0.031	0.011	0.011	0.118	0	0	0	0.097	0	0
														APRS
Nouvelle-Aquitaine	7	3	4	0	7	2	5	1	4	2	1	0	0	7	0	0
	0.021	0.015	0.03	0	0.021	0.009	0.037	0.009	0.021	0.048	0.022	0	0	0.092	0	0
														APRS
Hauts-de-France	9	8	1	0	9	6	4	3	4	1	1	0	0	9	0	0
	0.028	0.038	0.012	0	0.028	0.029	0.027	0.037	0.025	0.024	0.024	0	0	0.125	0	0
														AOPRS
Provence-Alpes-Côte d’Azur	13	6	6	0	13	1	11	5	2	2	3	0	0	13	0	0
	0.039	0.031	0.052	0	0.039	0.007	0.084	0.062	0.01	0.056	0.109	0	0	0.171	0	0
	FI						AF							AOPRS
Bretagne	3	0	3	0	3	2	1	0	0	0	2	0	0	3	0	0
	0.009	0.002	0.021	0	0.009	0.008	0.011	0.005	0	0.009	0.071	0	0	0.041	0	0
														A
Centre-Val de Loire	2	1	1	0	2	0	2	0	2	0	0	0	0	2	0	0
	0.007	0.006	0.009	0	0.007	0	0.017	0	0.013	0	0	0	0	0.031	0	0
Pays de la Loire	0	0	0	0	0	0	0	0	0	0	0	0	0	0	0	0
	0	0	0	0	0	0	0	0	0	0	0	0	0	0	0	0
Grand Est	6	5	1	0	6	2	3	0	2	3	0	0	0	6	0	0
	0.018	0.024	0.008	0	0.018	0.012	0.025	0	0.014	0.092	0	0	0	0.078	0	0
														AS
Spain
Galicia	5	5	0	0	5	5	0	2	3	0	0	0	0	0	5	0
	0.016	0.023	0.004	0	0.016	0.026	0	0.025	0.016	0	0.007	0	0	0	0.081	0
															AQS
Castilla-la Mancha	1	0	1	0	1	1	0	0	0	1	0	0	0	0	1	0
	0.004	0	0.011	0	0.004	0.007	0	0	0	0.037	0	0	0	0	0.022	0
Extremadura	2	2	0	0	2	0	2	0	2	0	0	0	0	0	2	0
	0.008	0.012	0	0	0.008	0	0.018	0	0.015	0	0	0	0	0	0.039	0
															A
Cataluña	15	9	6	0	15	6	9	4	6	0	4	0	0	0	15	0
	0.045	0.042	0.05	0	0.045	0.029	0.069	0.05	0.038	0	0.128	0	0	0	0.236	0
															AOPQS
Comunidad Valenciana	2	2	0	0	2	1	1	0	1	1	0	0	0	0	2	0
	0.007	0.011	0	0	0.007	0.006	0.009	0	0.006	0.032	0	0	0	0	0.036	0
Illes Balears	0	0	0	0	0	0	0	0	0	0	0	0	0	0	0	0
	0	0	0	0	0	0	0	0	0	0	0	0	0	0	0	0
Andalucía	6	3	3	0	6	1	5	1	2	3	0	0	0	0	6	0
	0.018	0.015	0.024	0	0.018	0.006	0.036	0.012	0.012	0.075	0	0	0	0	0.094	0
															APQS
Región de Murcia	3	3	0	0	3	2	1	0	3	0	0	0	0	0	3	0
	0.009	0.015	0	0	0.009	0.008	0.011	0	0.018	0	0	0	0	0	0.048	0
															A
Ciudad Autónoma de Melilla (ES)	0	0	0	0	0	0	0	0	0	0	0	0	0	0	0	0
	0	0	0	0	0	0	0	0	0	0	0	0	0	0	0	0
Canarias (ES)	4	1	3	0	4	3	1	0	3	0	1	0	0	0	4	0
	0.012	0.003	0.026	0	0.012	0.013	0.009	0	0.015	0	0.039	0	0	0	0.06	0
															A
Principado de Asturias	3	2	1	0	3	1	2	0	3	0	0	0	0	0	3	0
	0.008	0.008	0.008	0	0.008	0.005	0.012	0	0.015	0	0	0	0	0	0.041	0
															A
Cantabria	1	0	1	0	1	1	0	0	1	0	0	0	0	0	1	0
	0.003	0	0.008	0	0.003	0.005	0	0	0.006	0	0	0	0	0	0.016	0
País Vasco	2	2	0	0	2	1	1	1	1	0	0	0	0	0	2	0
	0.006	0.01	0	0	0.006	0.007	0.006	0.009	0.007	0	0	0	0	0	0.033	0
Comunidad Foral de Navarra	0	0	0	0	0	0	0	0	0	0	0	0	0	0	0	0
	0.001	0.002	0	0	0.001	0	0.003	0.004	0	0	0	0	0	0	0.006	0
La Rioja	0	0	0	0	0	0	0	0	0	0	0	0	0	0	0	0
	0	0	0	0	0	0	0	0	0	0	0	0	0	0	0	0
Aragón	3	1	2	0	3	3	0	0	0	2	1	0	0	0	3	0
	0.009	0.005	0.015	0	0.009	0.015	0	0	0	0.052	0.032	0	0	0	0.046	0
															A
Comunidad de Madrid	13	8	5	0	13	3	10	0	8	2	2	0	0	0	13	0
	0.04	0.037	0.044	0	0.04	0.015	0.075	0.001	0.05	0.057	0.079	0	0	0	0.207	0
	FH						AF								AOPQS
Castilla y León	2	1	1	0	2	2	0	1	1	0	1	0	0	0	2	0
	0.007	0.005	0.009	0	0.007	0.011	0	0.006	0.006	0.001	0.018	0	0	0	0.034	0
Italy
Piemonte	6	3	3	0	6	4	2	1	5	0	0	0	0	0	0	6
	0.019	0.017	0.021	0	0.019	0.019	0.018	0.013	0.029	0	0	0	0	0	0	0.087
																APQR
Calabria	2	1	1	0	2	1	1	0	2	0	0	0	0	0	0	2
	0.006	0.004	0.009	0	0.006	0.004	0.008	0	0.011	0	0	0	0	0	0	0.026
Sicilia	4	4	0	0	4	2	1	0	3	0	1	0	0	0	0	4
	0.011	0.018	0	0	0.011	0.011	0.011	0	0.016	0	0.03	0	0	0	0	0.053
																A
Sardegna	4	4	0	0	4	2	3	0	4	0	0	0	0	0	0	4
	0.013	0.021	0	0	0.013	0.008	0.02	0	0.023	0	0.012	0	0	0	0	0.062
																A
Provincia Autonoma di Bolzano/Bozen	0	0	0	0	0	0	0	0	0	0	0	0	0	0	0	0
	0	0	0	0	0	0	0	0	0	0	0	0	0	0	0	0.001
Provincia Autonoma di Trento	0	0	0	0	0	0	0	0	0	0	0	0	0	0	0	0
	0	0	0	0	0	0	0	0	0	0	0	0	0	0	0	0
Veneto	6	4	2	0	6	6	0	2	4	0	0	0	0	0	0	6
	0.02	0.022	0.017	0	0.02	0.032	0.003	0.027	0.024	0	0	0	0	0	0	0.094
																APQR
Friuli-Venezia Giulia	1	1	0	0	1	0	1	1	0	0	0	0	0	0	0	1
	0.002	0.003	0.001	0	0.002	0.001	0.005	0.007	0.001	0	0	0	0	0	0	0.011
Emilia-Romagna	4	1	3	0	4	1	3	1	3	1	0	0	0	0	0	4
	0.014	0.005	0.027	0	0.014	0.006	0.025	0.012	0.016	0.016	0	0	0	0	0	0.065
																A
Toscana	4	2	2	0	4	3	1	0	2	0	1	0	0	0	0	4
	0.012	0.009	0.016	0	0.012	0.016	0.006	0	0.015	0	0.044	0	0	0	0	0.055
																A
Umbria	2	2	0	0	2	1	1	1	1	0	0	0	0	0	0	2
	0.006	0.009	0	0	0.006	0.005	0.007	0.01	0.006	0	0	0	0	0	0	0.027
Valle d'Aosta/Vallée d'Aoste	0	0	0	0	0	0	0	0	0	0	0	0	0	0	0	0
	0	0	0	0	0	0	0	0	0	0	0	0	0	0	0	0
Marche	1	1	0	0	1	0	1	0	1	0	0	0	0	0	0	1
	0.005	0.007	0	0	0.005	0	0.011	0	0.009	0	0	0	0	0	0	0.022
Lazio	8	3	5	0	8	2	6	1	4	2	1	0	0	0	0	8
	0.025	0.014	0.045	0	0.025	0.01	0.048	0.009	0.025	0.047	0.047	0	0	0	0	0.12
																AOPQR
Liguria	2	0	2	0	2	2	0	2	0	0	0	0	0	0	0	2
	0.007	0	0.019	0	0.007	0.012	0	0.026	0	0	0	0	0	0	0	0.034
																A
Lombardia	11	8	3	0	11	7	3	3	6	1	1	0	0	0	0	11
	0.034	0.038	0.025	0	0.034	0.039	0.026	0.038	0.036	0.015	0.029	0	0	0	0	0.158
																AOPQR
Abruzzo	3	3	0	0	3	1	1	1	1	0	0	0	0	0	0	3
	0.008	0.013	0	0	0.008	0.006	0.011	0.011	0.009	0.007	0	0	0	0	0	0.039
																A
Molise	0	0	0	0	0	0	0	0	0	0	0	0	0	0	0	0
	0	0	0	0	0	0	0	0	0	0	0	0	0	0	0	0
Campania	6	4	2	0	6	6	0	2	2	2	0	0	0	0	0	6
	0.018	0.018	0.019	0	0.018	0.031	0	0.019	0.013	0.056	0	0	0	0	0	0.087
	G															APQR
Puglia	3	2	2	0	3	2	2	0	3	0	0	0	0	0	0	3
	0.011	0.009	0.013	0	0.011	0.01	0.012	0	0.021	0	0	0	0	0	0	0.05
																A
Basilicata	1	1	0	0	1	0	1	1	0	0	0	0	0	0	0	1
	0.002	0.003	0	0	0.002	0	0.005	0.007	0	0	0	0	0	0	0	0.009
Total mentions	1	1	1	0	1	1	1	1	1	1	1	1	1	1	1	1
Back to Top
	___________________________________________________________________________________________________
	Proportions/Means: Columns Tested (5% risk level) - A/B/C - A/D/E - A/F/G - A/H/I/J/K - A/O/P/Q/R/S
	* small base; ** very small base (under 30) ineligible for sig testing

## Sheet: S04_1
	Back to Contents
Public attitudes towards colonoscopy
Table 5
S04_1. Which of the following best describes your working status?
United Kingdom
Base = Those who had colonoscopy within last 5 years
	Total	Gender		Age		Occupational status		Reason for own colonoscopy				EU5
		Male	Female	18 - 40	41 - 70	Employed	Unemployed	Screening	Symptoms	Ongoing condition	Other	UK	Germany	France	Spain	Italy
	A	B	C	D	E	F	G	H	I	J	K	O	P	Q	R	S
Base	47*	28**	19**	0**	47*	34**	13**	7**	33**	4**	3**	47*	0**	0**	0**	0**
Employee Full-Time	21	18	3	0	21	21	0	6	11	4	0	21	0	0	0	0
	0.453	0.638	0.176	0	0.453	0.62	0	0.912	0.333	0.962	0	0.453	0	0	0	0
Employee Part-Time (8-29 hours per week)	13	6	8	0	13	13	0	0	10	0	3	13	0	0	0	0
	0.278	0.196	0.401	0	0.278	0.38	0	0	0.319	0	0.859	0.278	0	0	0	0
Full time education	0	0	0	0	0	0	0	0	0	0	0	0	0	0	0	0
	0	0	0	0	0	0	0	0	0	0	0	0	0	0	0	0
Full time education (University)	0	0	0	0	0	0	0	0	0	0	0	0	0	0	0	0
	0	0	0	0	0	0	0	0	0	0	0	0	0	0	0	0
Retired	9	3	5	0	9	0	9	0	9	0	0	9	0	0	0	0
	0.186	0.119	0.286	0	0.186	0	0.691	0	0.264	0.013	0	0.186	0	0	0	0
Not able to work	2	1	1	0	2	0	2	0	1	0	0	2	0	0	0	0
	0.042	0.027	0.065	0	0.042	0	0.157	0.008	0.043	0.025	0.141	0.042	0	0	0	0
Unemployed and seeking work	1	1	0	0	1	0	1	1	0	0	0	1	0	0	0	0
	0.012	0.02	0	0	0.012	0	0.044	0.081	0	0	0	0.012	0	0	0	0
Not working for other reason	1	0	1	0	1	0	1	0	1	0	0	1	0	0	0	0
	0.029	0	0.072	0	0.029	0	0.107	0	0.041	0	0	0.029	0	0	0	0
Total mentions	1	1	1	0	1	1	1	1	1	1	1	1	0	0	0	0
Back to Top
	___________________________________________________________________________________________________
	Proportions/Means: Columns Tested (5% risk level) - A/B/C - A/D/E - A/F/G - A/H/I/J/K - A/O/P/Q/R/S
	* small base; ** very small base (under 30) ineligible for sig testing

## Sheet: S04_2
	Back to Contents
Public attitudes towards colonoscopy
Table 6
S04_2. Which of the following best describes your working status?
Spain
Base = Those who had colonoscopy within last 5 years
	Total	Gender		Age		Occupational status		Reason for own colonoscopy				EU5
		Male	Female	18 - 40	41 - 70	Employed	Unemployed	Screening	Symptoms	Ongoing condition	Other	UK	Germany	France	Spain	Italy
	A	B	C	D	E	F	G	H	I	J	K	O	P	Q	R	S
Base	62*	38**	25**	0**	62*	29**	33**	10**	34**	9**	9**	0**	0**	0**	62*	0**
Working (full -time)	28	17	11	0	28	28	0	7	15	4	2	0	0	0	28	0
	0.45	0.46	0.436	0	0.45	0.96	0	0.765	0.438	0.388	0.235	0	0	0	0.45	0
Working (half- time)	1	0	1	0	1	1	0	1	0	0	0	0	0	0	1	0
	0.019	0.005	0.041	0	0.019	0.04	0	0.109	0.003	0	0.005	0	0	0	0.019	0
Retired / pensioner / disabled	15	14	1	0	15	0	15	0	8	3	3	0	0	0	15	0
	0.235	0.362	0.04	0	0.235	0	0.443	0.041	0.225	0.362	0.343	0	0	0	0.235	0
Unemployed, he/she worked before	10	7	4	0	10	0	10	1	5	2	2	0	0	0	10	0
	0.163	0.174	0.147	0	0.163	0	0.307	0.084	0.161	0.25	0.167	0	0	0	0.163	0
Unemployed, he/she is looking for his/her first job	0	0	0	0	0	0	0	0	0	0	0	0	0	0	0	0
	0	0	0	0	0	0	0	0	0	0	0	0	0	0	0	0
Student (does not work)	0	0	0	0	0	0	0	0	0	0	0	0	0	0	0	0
	0	0	0	0	0	0	0	0	0	0	0	0	0	0	0	0
Housewife (does not work)	8	0	8	0	8	0	8	0	6	0	2	0	0	0	8	0
	0.133	0	0.336	0	0.133	0	0.25	0	0.173	0	0.25	0	0	0	0.133	0
Total mentions	1	1	1	0	1	1	1	1	1	1	1	0	0	0	1	0
Back to Top
	___________________________________________________________________________________________________
	Proportions/Means: Columns Tested (5% risk level) - A/B/C - A/D/E - A/F/G - A/H/I/J/K - A/O/P/Q/R/S
	* small base; ** very small base (under 30) ineligible for sig testing

## Sheet: S04_3
	Back to Contents
Public attitudes towards colonoscopy
Table 7
S04_3. Which of the following best describes your working status?
France
Base = Those who had colonoscopy within last 5 years
	Total	Gender		Age		Occupational status		Reason for own colonoscopy				EU5
		Male	Female	18 - 40	41 - 70	Employed	Unemployed	Screening	Symptoms	Ongoing condition	Other	UK	Germany	France	Spain	Italy
	A	B	C	D	E	F	G	H	I	J	K	O	P	Q	R	S
Base	74*	50*	23**	0**	74*	38**	36*	26**	27**	14**	7**	0**	0**	74*	0**	0**
Full-time profession	34	27	7	0	34	34	0	17	10	4	3	0	0	34	0	0
	0.456	0.539	0.278	0	0.456	0.887	0	0.635	0.384	0.262	0.435	0	0	0.456	0	0
	G
Half-time profession	4	2	3	0	4	4	0	1	3	0	0	0	0	4	0	0
	0.058	0.031	0.116	0	0.058	0.113	0	0.05	0.111	0	0	0	0	0.058	0	0
Temporary unemployed or job seeking	2	2	0	0	2	0	2	0	0	2	0	0	0	2	0	0
	0.033	0.049	0	0	0.033	0	0.068	0	0	0.178	0	0	0	0.033	0	0
Pensioner, retiree	29	18	12	0	29	0	29	7	13	6	2	0	0	29	0	0
	0.395	0.35	0.492	0	0.395	0	0.813	0.26	0.505	0.47	0.338	0	0	0.395	0	0
							A
Apprenticeship, pupil, student	0	0	0	0	0	0	0	0	0	0	0	0	0	0	0	0
	0	0	0	0	0	0	0	0	0	0	0	0	0	0	0	0
Occupational retraining	0	0	0	0	0	0	0	0	0	0	0	0	0	0	0	0
	0	0	0	0	0	0	0	0	0	0	0	0	0	0	0	0
Not working	4	2	3	0	4	0	4	1	0	1	2	0	0	4	0	0
	0.058	0.032	0.114	0	0.058	0	0.119	0.055	0	0.089	0.226	0	0	0.058	0	0
							A
Total mentions	1	1	1	0	1	1	1	1	1	1	1	0	0	1	0	0
Back to Top
	___________________________________________________________________________________________________
	Proportions/Means: Columns Tested (5% risk level) - A/B/C - A/D/E - A/F/G - A/H/I/J/K - A/O/P/Q/R/S
	* small base; ** very small base (under 30) ineligible for sig testing

## Sheet: S04_4
	Back to Contents
Public attitudes towards colonoscopy
Table 8
S04_4. Which of the following best describes your working status?
Italy
Base = Those who had colonoscopy within last 5 years
	Total	Gender		Age		Occupational status		Reason for own colonoscopy				EU5
		Male	Female	18 - 40	41 - 70	Employed	Unemployed	Screening	Symptoms	Ongoing condition	Other	UK	Germany	France	Spain	Italy
	A	B	C	D	E	F	G	H	I	J	K	O	P	Q	R	S
Base	69*	43*	26**	0**	69*	40*	29**	16**	42*	5**	5**	0**	0**	0**	0**	69*
Full-time working	37	25	11	0	37	37	0	11	19	3	3	0	0	0	0	37
	0.532	0.592	0.434	0	0.532	0.914	0	0.712	0.456	0.617	0.515	0	0	0	0	0.532
						A
Part-time working	3	1	2	0	3	3	0	0	3	0	0	0	0	0	0	3
	0.05	0.031	0.082	0	0.05	0.086	0	0	0.075	0.052	0	0	0	0	0	0.05
Temporary unemployed or job seeking	4	4	0	0	4	0	4	3	1	0	0	0	0	0	0	4
	0.062	0.1	0	0	0.062	0	0.148	0.174	0.034	0	0	0	0	0	0	0.062
Pensioner, retiree	13	9	4	0	13	0	13	2	8	2	1	0	0	0	0	13
	0.189	0.216	0.144	0	0.189	0	0.452	0.114	0.199	0.331	0.194	0	0	0	0	0.189
	F
Student	0	0	0	0	0	0	0	0	0	0	0	0	0	0	0	0
	0	0	0	0	0	0	0	0	0	0	0	0	0	0	0	0
Housewife	9	0	9	0	9	0	9	0	7	0	1	0	0	0	0	9
	0.129	0	0.341	0	0.129	0	0.308	0	0.174	0	0.291	0	0	0	0	0.129
	BF
Other (military, other conditions)	3	3	0	0	3	0	3	0	3	0	0	0	0	0	0	3
	0.038	0.061	0	0	0.038	0	0.091	0	0.062	0	0	0	0	0	0	0.038
Total mentions	1	1	1	0	1	1	1	1	1	1	1	0	0	0	0	1
Back to Top
	___________________________________________________________________________________________________
	Proportions/Means: Columns Tested (5% risk level) - A/B/C - A/D/E - A/F/G - A/H/I/J/K - A/O/P/Q/R/S
	* small base; ** very small base (under 30) ineligible for sig testing

## Sheet: S04_5
	Back to Contents
Public attitudes towards colonoscopy
Table 9
S04_5. Which of the following best describes your working status?
Germany
Base = Those who had colonoscopy within last 5 years
	Total	Gender		Age		Occupational status		Reason for own colonoscopy				EU5
		Male	Female	18 - 40	41 - 70	Employed	Unemployed	Screening	Symptoms	Ongoing condition	Other	UK	Germany	France	Spain	Italy
	A	B	C	D	E	F	G	H	I	J	K	O	P	Q	R	S
Base	72*	42**	30**	0**	72*	49**	24**	30**	32**	4**	7**	0**	72*	0**	0**	0**
Full-time profession	34	28	6	0	34	34	0	15	14	2	3	0	34	0	0	0
	0.471	0.656	0.212	0	0.471	0.701	0	0.49	0.449	0.491	0.474	0	0.471	0	0	0
Half-time profession	15	2	12	0	15	15	0	6	4	2	2	0	15	0	0	0
	0.201	0.049	0.414	0	0.201	0.299	0	0.208	0.131	0.491	0.321	0	0.201	0	0	0
Temporary unemployed or job seeking	2	0	2	0	2	0	2	2	0	0	0	0	2	0	0	0
	0.03	0.001	0.07	0	0.03	0	0.09	0.071	0.001	0	0	0	0.03	0	0	0
Pensioner, retiree	18	12	5	0	18	0	18	7	9	0	1	0	18	0	0	0
	0.242	0.294	0.17	0	0.242	0	0.738	0.231	0.291	0.018	0.205	0	0.242	0	0	0
Apprenticeship, pupil, student	0	0	0	0	0	0	0	0	0	0	0	0	0	0	0	0
	0	0	0	0	0	0	0	0	0	0	0	0	0	0	0	0
Occupational retraining	0	0	0	0	0	0	0	0	0	0	0	0	0	0	0	0
	0	0	0	0	0	0	0	0	0	0	0	0	0	0	0	0
Not working	4	0	4	0	4	0	4	0	4	0	0	0	4	0	0	0
	0.056	0	0.135	0	0.056	0	0.171	0	0.128	0	0	0	0.056	0	0	0
Total mentions	1	1	1	0	1	1	1	1	1	1	1	0	1	0	0	0
Back to Top
	___________________________________________________________________________________________________
	Proportions/Means: Columns Tested (5% risk level) - A/B/C - A/D/E - A/F/G - A/H/I/J/K - A/O/P/Q/R/S
	* small base; ** very small base (under 30) ineligible for sig testing

[truncated: 74 more sheets: S05, A01, A02, A03, A04, A05_1, A05_2, A05_3, A05_4, A05_5, A05_6, A05_7, A05_8, A05_9, A05_10, A05_gr, A05_t2b, A05_b2b, A05_m, A06 …]
