# Supplementary material for: A survey on colonoscopy shows poor understanding of its protective value and widespread misconceptions across Europe
Source: PLoS One. 2020 May 21;15(5):e0233490. doi: 10.1371/journal.pone.0233490 (PMC7241766; doi:10.1371/journal.pone.0233490)
Supplement: S1 Data — (ZIP) [file pone.0233490.s002.zip › 20-04-17_Supporting data/20-04-17_Attitudes Data_Never colonoscopy %.xlsx]

## Sheet: Guidance and contents
		GUIDANCE
		Responses were compared between each country, and between each country and the EU5 average (15 comparisons per response), using a 2-sample t-test with a 95% confidence level. For each response, a letter corresponding to a region is shown where the response in the current column was significantly greater (P<0.05) than the response in that region, where A = EU5, B = UK, C = Germany, D = France, E =…
		TABLE OF CONTENTS
Sheet number	Question	Question label	Base text	Base
1	S01	S01. What is your age?	Never had a colonoscopy	2500
2	S01(2)	S01. What is your age?	Never had a colonoscopy	2500
3	S02	S02. What is your gender?	Never had a colonoscopy	2500
4	S03	S03. In what region do you live?	Never had a colonoscopy	2500
5	S04_1	S04_1. Which of the following best describes your working status?	Never had a colonoscopy	500
6	S04_2	S04_2. Which of the following best describes your working status?	Never had a colonoscopy	500
7	S04_3	S04_3. Which of the following best describes your working status?	Never had a colonoscopy	500
8	S04_4	S04_4. Which of the following best describes your working status?	Never had a colonoscopy	500
9	S04_5	S04_5. Which of the following best describes your working status?	Never had a colonoscopy	500
10	S05	S05. Have you ever had a colonoscopy? If yes, was it more or less than 5 years ago?	Total Respondents	2500
11	A01	A01. Which of the following statements best describes your level of knowledge of what colonoscopy is?	Never had a colonoscopy	2500
12	A02	A02. Do you personally know anyone who has had a colonoscopy?	Never had a colonoscopy	2500
13	A03	A03. Which of the following do you think colonoscopy is used for?	Never had a colonoscopy	2500
14	A04	A04. How long do you think the colonoscopy investigation takes from the start to finish of the procedure?	Never had a colonoscopy	2500
15	A05_1	A05_1. Please indicate how strongly you agree or disagree with the following statements	Never had a colonoscopy	2500
16	A05_2	A05_2. Please indicate how strongly you agree or disagree with the following statements	Never had a colonoscopy	2500
17	A05_3	A05_3. Please indicate how strongly you agree or disagree with the following statements	Never had a colonoscopy	2500
18	A05_4	A05_4. Please indicate how strongly you agree or disagree with the following statements	Never had a colonoscopy	2500
19	A05_5	A05_5. Please indicate how strongly you agree or disagree with the following statements	Never had a colonoscopy	2500
20	A05_6	A05_6. Please indicate how strongly you agree or disagree with the following statements	Never had a colonoscopy	2500
21	A05_7	A05_7. Please indicate how strongly you agree or disagree with the following statements	Never had a colonoscopy	2500
22	A05_8	A05_8. Please indicate how strongly you agree or disagree with the following statements	Never had a colonoscopy	2500
23	A05_9	A05_9. Please indicate how strongly you agree or disagree with the following statements	Never had a colonoscopy	2500
24	A05_10	A05_10. Please indicate how strongly you agree or disagree with the following statements	Never had a colonoscopy	2500
25	A05_gr	A05_gr. Please indicate how strongly you agree or disagree with the following statements	Never had a colonoscopy	2500
26	A05_t2b	A05_t2b. Please indicate how strongly you agree or disagree with the following statements - TOP 2 BOX	Never had a colonoscopy	2500
27	A05_b2b	A05_b2b. Please indicate how strongly you agree or disagree with the following statements - BOTTOM 2 BOX	Never had a colonoscopy	2500
28	A05_m	A05_m. Please indicate how strongly you agree or disagree with the following statements - MEAN	Never had a colonoscopy	2500
29	A06	A06. How much of the bowel preparation liquid do you think a patient needs to drink prior to the procedure?	Never had a colonoscopy	2500
30	A07	A07. From what you know about colonoscopy, which stage of the colonoscopy procedure do you think would be the worst part?	Never had a colonoscopy	2500
31	A08	A08. Which of the following would make you more likely to attend a colonoscopy appointment if your doctor thought it was appropriate?	Never had a colonoscopy	2500
32	A09	A09. If you wanted more information about colonoscopy, where would you go or look for it?	Never had a colonoscopy	2500
33	A10_1	A10_1. To what extent would you trust each of the following to give you accurate information about colonoscopy?	Never had a colonoscopy	2500
34	A10_2	A10_2. To what extent would you trust each of the following to give you accurate information about colonoscopy?	Never had a colonoscopy	2500
35	A10_3	A10_3. To what extent would you trust each of the following to give you accurate information about colonoscopy?	Never had a colonoscopy	2500
36	A10_4	A10_4. To what extent would you trust each of the following to give you accurate information about colonoscopy?	Never had a colonoscopy	2500
37	A10_5	A10_5. To what extent would you trust each of the following to give you accurate information about colonoscopy?	Never had a colonoscopy	2500
38	A10_6	A10_6. To what extent would you trust each of the following to give you accurate information about colonoscopy?	Never had a colonoscopy	2500
39	A10_gr	A10_gr. To what extent would you trust each of the following to give you accurate information about colonoscopy?	Never had a colonoscopy	2500
40	A10_t2b	A10_t2b. To what extent would you trust each of the following to give you accurate information about colonoscopy? - TOP 2 BOX	Never had a colonoscopy	2500
41	A10_b2b	A10_b2b. To what extent would you trust each of the following to give you accurate information about colonoscopy? - BOTTOM 2 BOX	Never had a colonoscopy	2500
42	A10_m	A10_m. To what extent would you trust each of the following to give you accurate information about colonoscopy? - MEAN	Never had a colonoscopy	2500
43	B01	B01. How long is it since you had your colonoscopy? If you had more than 1 colonoscopy in the past 5 years, please answer for the most recent one.	Had colonoscopy within last 5 years	0**
44	B02	B02. What prompted you to have a colonoscopy?	Had colonoscopy within last 5 years	0**
45	B03	B03. Which of the following do you think colonoscopy is used for?	Had colonoscopy within last 5 years	0**
46	B04	B04. Before your colonoscopy, did you do any of the following?	Had colonoscopy within last 5 years	0**
47	B04_gr	B04_gr. Before your colonoscopy, did you do any of the following?	Had colonoscopy within last 5 years	0
48	B05_1	B05_1. Thinking back, please indicate how strongly you agree or disagree with the following statements?	Had colonoscopy within last 5 years	0**
49	B05_2	B05_2. Thinking back, please indicate how strongly you agree or disagree with the following statements?	Had colonoscopy within last 5 years	0**
50	B05_3	B05_3. Thinking back, please indicate how strongly you agree or disagree with the following statements?	Had colonoscopy within last 5 years	0**
51	B05_4	B05_4. Thinking back, please indicate how strongly you agree or disagree with the following statements?	Had colonoscopy within last 5 years	0**
52	B05_gr	B05_gr. Thinking back, please indicate how strongly you agree or disagree with the following statements?	Had colonoscopy within last 5 years	0
53	B05_t2b	B05_t2b. Thinking back, please indicate how strongly you agree or disagree with the following statements? - TOP 2 BOX	Had colonoscopy within last 5 years	0**
54	B05_b2b	B05_b2b. Thinking back, please indicate how strongly you agree or disagree with the following statements? - BOTTOM 2 BOX	Had colonoscopy within last 5 years	0**
55	B05_m	B05_m. Thinking back, please indicate how strongly you agree or disagree with the following statements?	Had colonoscopy within last 5 years	0**
56	B06	B06. When you had your colonoscopy, did you have:	Had colonoscopy within last 5 years	0**
57	B07	B07. Thinking back to your colonoscopy, which stage of the procedure do you think was the worst part?	Had colonoscopy within last 5 years	0**
58	B08	B08. Was your experience of having a colonoscopy:	Had colonoscopy within last 5 years	0**
59	B09_1	B09_1. Thinking back to the information you got about colonoscopy, please indicate how strongly you agree or disagree with the following statements	Had colonoscopy within last 5 years	0**
60	B09_2	B09_2. Thinking back to the information you got about colonoscopy, please indicate how strongly you agree or disagree with the following statements	Had colonoscopy within last 5 years	0**
61	B09_3	B09_3. Thinking back to the information you got about colonoscopy, please indicate how strongly you agree or disagree with the following statements	Had colonoscopy within last 5 years	0**
62	B09_4	B09_4. Thinking back to the information you got about colonoscopy, please indicate how strongly you agree or disagree with the following statements	Had colonoscopy within last 5 years	0**
63	B09_5	B09_5. Thinking back to the information you got about colonoscopy, please indicate how strongly you agree or disagree with the following statements	Had colonoscopy within last 5 years	0**
64	B09_gr	B09_gr. Thinking back to the information you got about colonoscopy, please indicate how strongly you agree or disagree with the following statements	Had colonoscopy within last 5 years	0
65	B09_t2b	B09_t2b. Thinking back to the information you got about colonoscopy, please indicate how strongly you agree or disagree with the following statements - TOP 2 BOX	Had colonoscopy within last 5 years	0**
66	B09_b2b	B09_b2b. Thinking back to the information you got about colonoscopy, please indicate how strongly you agree or disagree with the following statements - BOTTOM 2 BOX	Had colonoscopy within last 5 years	0**
67	B09_m	B09_m. Thinking back to the information you got about colonoscopy, please indicate how strongly you agree or disagree with the following statements - MEAN	Had colonoscopy within last 5 years	0**
68	B10_1	B10_1. Please indicate how strongly you agree or disagree with the following statements based on your experience of previously having had a colonoscopy	Had colonoscopy within last 5 years	0**
69	B10_2	B10_2. Please indicate how strongly you agree or disagree with the following statements based on your experience of previously having had a colonoscopy	Had colonoscopy within last 5 years	0**
70	B10_3	B10_3. Please indicate how strongly you agree or disagree with the following statements based on your experience of previously having had a colonoscopy	Had colonoscopy within last 5 years	0**
71	B10_4	B10_4. Please indicate how strongly you agree or disagree with the following statements based on your experience of previously having had a colonoscopy	Had colonoscopy within last 5 years	0**
72	B10_5	B10_5. Please indicate how strongly you agree or disagree with the following statements based on your experience of previously having had a colonoscopy	Had colonoscopy within last 5 years	0**
73	B10_6	B10_6. Please indicate how strongly you agree or disagree with the following statements based on your experience of previously having had a colonoscopy	Had colonoscopy within last 5 years	0**
74	B10_7	B10_7. Please indicate how strongly you agree or disagree with the following statements based on your experience of previously having had a colonoscopy	Had colonoscopy within last 5 years	0**
75	B10_8	B10_8. Please indicate how strongly you agree or disagree with the following statements based on your experience of previously having had a colonoscopy	Had colonoscopy within last 5 years	0**
76	B10_9	B10_9. Please indicate how strongly you agree or disagree with the following statements based on your experience of previously having had a colonoscopy	Had colonoscopy within last 5 years	0**
77	B10_10	B10_10. Please indicate how strongly you agree or disagree with the following statements based on your experience of previously having had a colonoscopy	Had colonoscopy within last 5 years	0**
78	B10_11	B10_11. Please indicate how strongly you agree or disagree with the following statements based on your experience of previously having had a colonoscopy	Had colonoscopy within last 5 years	0**
79	B10_12	B10_12. Please indicate how strongly you agree or disagree with the following statements based on your experience of previously having had a colonoscopy	Had colonoscopy within last 5 years	0**
80	B10_gr	B10_gr. Please indicate how strongly you agree or disagree with the following statements based on your experience of previously having had a colonoscopy	Had colonoscopy within last 5 years	0
81	B10_t2b	B10_t2b. Please indicate how strongly you agree or disagree with the following statements based on your experience of previously having had a colonoscopy - TOP 2 BOX	Had colonoscopy within last 5 years	0**
82	B10_b2b	B10_b2b. Please indicate how strongly you agree or disagree with the following statements based on your experience of previously having had a colonoscopy - BOTTOM 2 BOX	Had colonoscopy within last 5 years	0**
83	B10_m	B10_m. Please indicate how strongly you agree or disagree with the following statements based on your experience of previously having had a colonoscopy - MEAN	Had colonoscopy within last 5 years	0**

## Sheet: S01
	Back to Contents
Public attitudes towards colonoscopy
Table 1
S01. What is your age?
Base = Never had a colonoscopy
	EU5	UK	Germany	France	Spain	Italy
	A	B	C	D	E	F
Base	2500	500	500	500	500	500
18	0.011	0.011	0.011	0.019	0.007	0.008
19	0.019	0.014	0.017	0.043	0.008	0.013
				ABCEF
20	0.016	0.013	0.018	0.031	0.007	0.013
				AE
21	0.017	0.013	0.015	0.024	0.015	0.016
22	0.018	0.016	0.025	0.025	0.003	0.019
	E		E	E		E
23	0.021	0.007	0.033	0.034	0.025	0.008
	BF		BF	BF	B
24	0.018	0.011	0.031	0.027	0.011	0.01
			ABEF
25	0.019	0.024	0.014	0.024	0.01	0.021
26	0.019	0.026	0.02	0.008	0.027	0.017
27	0.022	0.03	0.019	0.026	0.017	0.017
28	0.018	0.018	0.03	0.013	0.011	0.017
			A
29	0.027	0.026	0.024	0.009	0.038	0.037
	D				D	D
30	0.033	0.043	0.037	0.018	0.026	0.037
		D
31	0.016	0.01	0.015	0.028	0.02	0.006
	F			F
32	0.025	0.021	0.035	0.018	0.031	0.018
33	0.018	0.015	0.022	0.011	0.027	0.017
34	0.019	0.01	0.02	0.015	0.027	0.021
35	0.029	0.031	0.029	0.019	0.034	0.032
36	0.02	0.018	0.014	0.027	0.026	0.014
37	0.021	0.017	0.02	0.033	0.024	0.013
38	0.017	0.013	0.018	0.017	0.024	0.015
39	0.019	0.031	0.018	0.01	0.012	0.024
		D
40	0.023	0.016	0.027	0.011	0.027	0.033
						D
41	0.021	0.019	0.014	0.009	0.035	0.028
					AD
42	0.023	0.022	0.018	0.025	0.024	0.025
43	0.027	0.027	0.032	0.022	0.033	0.022
44	0.025	0.024	0.041	0.015	0.022	0.023
			AD
45	0.022	0.019	0.028	0.027	0.016	0.021
46	0.021	0.017	0.028	0.022	0.025	0.014
47	0.024	0.032	0.02	0.017	0.025	0.026
48	0.018	0.019	0.023	0.021	0.014	0.015
49	0.024	0.026	0.043	0.015	0.011	0.027
	E		ADE
50	0.022	0.022	0.018	0.024	0.019	0.028
51	0.013	0.016	0.016	0.006	0.014	0.014
52	0.025	0.018	0.023	0.026	0.018	0.042
						ABE
53	0.023	0.011	0.024	0.022	0.028	0.031
	B					B
54	0.026	0.023	0.021	0.032	0.027	0.027
55	0.017	0.022	0.024	0.017	0.008	0.011
56	0.016	0.013	0.01	0.023	0.018	0.014
57	0.017	0.018	0.018	0.015	0.013	0.021
58	0.017	0.026	0.017	0.015	0.015	0.013
59	0.013	0.025	0.007	0.016	0.013	0.006
		ACF
60	0.017	0.011	0.013	0.027	0.024	0.012
61	0.022	0.018	0.01	0.026	0.02	0.037
	C					AC
62	0.013	0.023	0.005	0.005	0.024	0.009
		CD			ACD
63	0.017	0.016	0.006	0.016	0.024	0.021
	C				C
64	0.009	0.009	0.009	0.011	0.009	0.008
65	0.011	0.011	0.005	0.009	0.021	0.009
					AC
66	0.013	0.021	0.004	0.013	0.009	0.018
		C
67	0.011	0.022	0.003	0.011	0.006	0.013
	C	AC
68	0.008	0.012	0.002	0.008	0.003	0.013
69	0.011	0.012	0.002	0.007	0.014	0.019
	C					C
70	0.01	0.015	0.004	0.011	0.01	0.007
71	0	0	0	0	0	0
72	0	0	0	0	0	0
73	0	0	0	0	0	0
74	0	0	0	0	0	0
75	0	0	0	0	0	0
76	0	0	0	0	0	0
77	0	0	0	0	0	0
Total mentions	1	1	1	1	1	1
Mean	42.3	43.74	39.83	41.13	43.12	43.68
	C	ACD			C	ACD
Std Dev	13.95	14.35	12.61	15.02	13.4	13.84
Std Err	0.28	0.64	0.56	0.67	0.6	0.61
Back to Top
	_____________________________________________________
	Proportions/Means: All Columns Tested (5% risk level)

## Sheet: S01(2)
	Back to Contents
Public attitudes towards colonoscopy
Table 2
S01. What is your age?
Base = Never had a colonoscopy
	EU5	UK	Germany	France	Spain	Italy
	A	B	C	D	E	F
Base	2500	500	500	500	500	500
18 - 30	0.257	0.251	0.293	0.3	0.205	0.234
	E		AEF	EF
31 - 40	0.206	0.18	0.218	0.188	0.252	0.191
					ABDF
41 - 50	0.228	0.227	0.266	0.195	0.223	0.229
			AD
51 - 60	0.185	0.181	0.173	0.2	0.179	0.191
61 - 70	0.124	0.16	0.049	0.117	0.14	0.155
	C	AC		C	C	AC
Total mentions	1	1	1	1	1	1
Mean	42.3	43.74	39.83	41.13	43.12	43.68
	C	ACD			C	ACD
Std Dev	13.95	14.35	12.61	15.02	13.4	13.84
Std Err	0.28	0.64	0.56	0.67	0.6	0.61
Back to Top
	_____________________________________________________
	Proportions/Means: All Columns Tested (5% risk level)

## Sheet: S02
	Back to Contents
Public attitudes towards colonoscopy
Table 3
S02. What is your gender?
Base = Never had a colonoscopy
	EU5	UK	Germany	France	Spain	Italy
	A	B	C	D	E	F
Base	2500	500	500	500	500	500
Male	0.446	0.461	0.424	0.433	0.458	0.455
Female	0.554	0.539	0.576	0.567	0.542	0.545
Total mentions	1	1	1	1	1	1
Back to Top
	_____________________________________________________
	Proportions/Means: All Columns Tested (5% risk level)

## Sheet: S03
	Back to Contents
Public attitudes towards colonoscopy
Table 4
S03. In what region do you live?
Base = Never had a colonoscopy
	EU5	UK	Germany	France	Spain	Italy
	A	B	C	D	E	F
Base	2500	500	500	500	500	500
United Kingdom
North East	0.009	0.046	0	0	0	0
	CF	ACDEF
Wales	0.011	0.055	0	0	0	0
	CEF	ACDEF
Scotland	0.017	0.083	0	0	0	0
	CDEF	ACDEF
Northern Ireland	0.007	0.036	0	0	0	0
		ACDEF
North West	0.023	0.115	0	0	0	0
	CDEF	ACDEF
Yorkshire and The Humber	0.014	0.07	0	0	0	0
	CDEF	ACDEF
East Midlands	0.014	0.071	0	0	0	0
	CDEF	ACDEF
West Midlands	0.018	0.088	0	0	0	0
	CDEF	ACDEF
East of England	0.023	0.113	0	0	0	0
	CDEF	ACDEF
London	0.022	0.109	0	0	0	0
	CDEF	ACDEF
South East	0.026	0.13	0	0	0	0
	CDEF	ACDEF
South West	0.017	0.085	0	0	0	0
	CDEF	ACDEF
Germany
Baden-Württemberg	0.03	0	0.152	0	0	0
	BDEF		ABDEF
Nordrhein-Westfalen	0.041	0	0.203	0	0	0
	BDEF		ABDEF
Rheinland-Pfalz	0.012	0	0.058	0	0	0
	BDEF		ABDEF
Saarland	0.003	0	0.017	0	0	0
			ABDEF
Sachsen	0.008	0	0.039	0	0	0
			ABDEF
Sachsen-Anhalt	0.008	0	0.038	0	0	0
			ABDEF
Schleswig-Holstein	0.006	0	0.028	0	0	0
			ABDEF
Thüringen	0.002	0	0.011	0	0	0
			ABDEF
Bayern	0.031	0	0.153	0	0	0
	BDEF		ABDEF
Berlin	0.006	0	0.031	0	0	0
			ABDEF
Brandenburg	0.005	0	0.023	0	0	0
			ABDEF
Bremen	0.002	0	0.012	0	0	0
			ABDEF
Hamburg	0.006	0	0.031	0	0	0
			ABDEF
Hessen	0.013	0	0.065	0	0	0
	BDEF		ABDEF
Mecklenburg-Vorpommern	0.004	0	0.02	0	0	0
			ABDEF
Niedersachsen	0.023	0	0.117	0	0	0
	BDEF		ABDEF
France
Île-de-France	0.038	0	0	0.192	0	0
	BCEF			ABCEF
Normandie	0.009	0	0	0.046	0	0
	BCF			ABCEF
Bourgogne-Franche-Comté	0.011	0	0	0.054	0	0
	BCEF			ABCEF
Occitanie	0.015	0	0	0.076	0	0
	BCEF			ABCEF
Corse (Collectivité territoriale)	0	0	0	0	0	0
Auvergne-Rhône-Alpes	0.024	0	0	0.119	0	0
	BCEF			ABCEF
Nouvelle-Aquitaine	0.021	0	0	0.107	0	0
	BCEF			ABCEF
Hauts-de-France	0.02	0	0	0.101	0	0
	BCEF			ABCEF
Provence-Alpes-Côte d’Azur	0.011	0	0	0.056	0	0
	BCEF			ABCEF
Bretagne	0.013	0	0	0.064	0	0
	BCEF			ABCEF
Centre-Val de Loire	0.008	0	0	0.038	0	0
				ABCEF
Pays de la Loire	0.014	0	0	0.072	0	0
	BCEF			ABCEF
Grand Est	0.015	0	0	0.073	0	0
	BCEF			ABCEF
Spain
Galicia	0.012	0	0	0	0.059	0
	BCDF				ABCDF
Castilla-la Mancha	0.011	0	0	0	0.057	0
	BCDF				ABCDF
Extremadura	0.004	0	0	0	0.02	0
					ABCDF
Cataluña	0.031	0	0	0	0.156	0
	BCDF				ABCDF
Comunidad Valenciana	0.024	0	0	0	0.122	0
	BCDF				ABCDF
Illes Balears	0.005	0	0	0	0.027	0
					ABCDF
Andalucía	0.037	0	0	0	0.184	0
	BCDF				ABCDF
Región de Murcia	0.006	0	0	0	0.029	0
					ABCDF
Ciudad Autónoma de Melilla (ES)	0.001	0	0	0	0.003	0
Canarias (ES)	0.008	0	0	0	0.041	0
					ABCDF
Principado de Asturias	0.005	0	0	0	0.023	0
					ABCDF
Cantabria	0.003	0	0	0	0.013	0
					ABCDF
País Vasco	0.01	0	0	0	0.05	0
	BCF				ABCDF
Comunidad Foral de Navarra	0.003	0	0	0	0.014	0
					ABCDF
La Rioja	0.002	0	0	0	0.008	0
					A
Aragón	0.006	0	0	0	0.03	0
					ABCDF
Comunidad de Madrid	0.024	0	0	0	0.122	0
	BCDF				ABCDF
Castilla y León	0.008	0	0	0	0.042	0
					ABCDF
Italy
Piemonte	0.015	0	0	0	0	0.077
	BCDE					ABCDE
Calabria	0.008	0	0	0	0	0.041
						ABCDE
Sicilia	0.017	0	0	0	0	0.085
	BCDE					ABCDE
Sardegna	0.005	0	0	0	0	0.025
						ABCDE
Provincia Autonoma di Bolzano/Bozen	0.001	0	0	0	0	0.005
						A
Provincia Autonoma di Trento	0.001	0	0	0	0	0.004
						A
Veneto	0.015	0	0	0	0	0.074
	BCDE					ABCDE
Friuli-Venezia Giulia	0.005	0	0	0	0	0.024
						ABCDE
Emilia-Romagna	0.017	0	0	0	0	0.084
	BCDE					ABCDE
Toscana	0.011	0	0	0	0	0.054
	BCE					ABCDE
Umbria	0.002	0	0	0	0	0.012
						ABCDE
Valle d'Aosta/Vallée d'Aoste	0.001	0	0	0	0	0.003
						A
Marche	0.006	0	0	0	0	0.028
						ABCDE
Lazio	0.021	0	0	0	0	0.106
	BCDE					ABCDE
Liguria	0.006	0	0	0	0	0.028
						ABCDE
Lombardia	0.031	0	0	0	0	0.156
	BCDE					ABCDE
Abruzzo	0.004	0	0	0	0	0.022
						ABCDE
Molise	0.002	0	0	0	0	0.009
						AC
Campania	0.017	0	0	0	0	0.083
	BCDE					ABCDE
Puglia	0.015	0	0	0	0	0.073
	BCDE					ABCDE
Basilicata	0.001	0	0	0	0	0.005
						A
Total mentions	1	1	1	1	1	1
Back to Top
	_____________________________________________________
	Proportions/Means: All Columns Tested (5% risk level)

## Sheet: S04_1
	Back to Contents
Public attitudes towards colonoscopy
Table 5
S04_1. Which of the following best describes your working status?
United Kingdom
Base = Never had a colonoscopy
	EU5	UK	Germany	France	Spain	Italy
	A	B	C	D	E	F
Base	500	500	0**	0**	0**	0**
Employee Full-Time	0.488	0.488	0	0	0	0
Employee Part-Time (8-29 hours per week)	0.219	0.219	0	0	0	0
Full time education	0.013	0.013	0	0	0	0
Full time education (University)	0.045	0.045	0	0	0	0
Retired	0.104	0.104	0	0	0	0
Not able to work	0.031	0.031	0	0	0	0
Unemployed and seeking work	0.04	0.04	0	0	0	0
Not working for other reason	0.059	0.059	0	0	0	0
Total mentions	1	1	0	0	0	0
Back to Top
	_____________________________________________________
	Proportions/Means: All Columns Tested (5% risk level)
	** very small base (under 30) ineligible for sig testing

## Sheet: S04_2
	Back to Contents
Public attitudes towards colonoscopy
Table 6
S04_2. Which of the following best describes your working status?
Spain
Base = Never had a colonoscopy
	EU5	UK	Germany	France	Spain	Italy
	A	B	C	D	E	F
Base	500	0**	0**	0**	500	0**
Working (full -time)	0.465	0	0	0	0.465	0
Working (half- time)	0.06	0	0	0	0.06	0
Retired / pensioner / disabled	0.127	0	0	0	0.127	0
Unemployed, he/she worked before	0.2	0	0	0	0.2	0
Unemployed, he/she is looking for his/her first job	0.014	0	0	0	0.014	0
Student (does not work)	0.057	0	0	0	0.057	0
Housewife (does not work)	0.078	0	0	0	0.078	0
Total mentions	1	0	0	0	1	0
Back to Top
	_____________________________________________________
	Proportions/Means: All Columns Tested (5% risk level)
	** very small base (under 30) ineligible for sig testing

## Sheet: S04_3
	Back to Contents
Public attitudes towards colonoscopy
Table 7
S04_3. Which of the following best describes your working status?
France
Base = Never had a colonoscopy
	EU5	UK	Germany	France	Spain	Italy
	A	B	C	D	E	F
Base	500	0**	0**	500	0**	0**
full-time profession	0.423	0	0	0.423	0	0
half-time profession	0.098	0	0	0.098	0	0
temporary unemployed or job seeking	0.119	0	0	0.119	0	0
pensioner, retiree	0.094	0	0	0.094	0	0
apprenticeship, pupil, student	0.144	0	0	0.144	0	0
occupational retraining	0.023	0	0	0.023	0	0
not working	0.099	0	0	0.099	0	0
Total mentions	1	0	0	1	0	0
Back to Top
	_____________________________________________________
	Proportions/Means: All Columns Tested (5% risk level)
	** very small base (under 30) ineligible for sig testing

## Sheet: S04_4
	Back to Contents
Public attitudes towards colonoscopy
Table 8
S04_4. Which of the following best describes your working status?
Italy
Base = Never had a colonoscopy
	EU5	UK	Germany	France	Spain	Italy
	A	B	C	D	E	F
Base	500	0**	0**	0**	0**	500
full-time working	0.391	0	0	0	0	0.391
part-time working	0.114	0	0	0	0	0.114
Temporary unemployed or job seeking	0.158	0	0	0	0	0.158
Pensioner, retiree	0.082	0	0	0	0	0.082
Student	0.065	0	0	0	0	0.065
Housewife	0.182	0	0	0	0	0.182
Other (military, other conditions)	0.009	0	0	0	0	0.009
Total mentions	1	0	0	0	0	1
Back to Top
	_____________________________________________________
	Proportions/Means: All Columns Tested (5% risk level)
	** very small base (under 30) ineligible for sig testing

## Sheet: S04_5
	Back to Contents
Public attitudes towards colonoscopy
Table 9
S04_5. Which of the following best describes your working status?
Germany
Base = Never had a colonoscopy
	EU5	UK	Germany	France	Spain	Italy
	A	B	C	D	E	F
Base	500	0**	500	0**	0**	0**
full-time profession	0.451	0	0.451	0	0	0
half-time profession	0.19	0	0.19	0	0	0
temporary unemployed or job seeking	0.058	0	0.058	0	0	0
pensioner, retiree	0.046	0	0.046	0	0	0
apprenticeship, pupil, student	0.147	0	0.147	0	0	0
occupational retraining	0.007	0	0.007	0	0	0
not working	0.101	0	0.101	0	0	0
Total mentions	1	0	1	0	0	0
Back to Top
	_____________________________________________________
	Proportions/Means: All Columns Tested (5% risk level)
	** very small base (under 30) ineligible for sig testing

[truncated: 74 more sheets: S05, A01, A02, A03, A04, A05_1, A05_2, A05_3, A05_4, A05_5, A05_6, A05_7, A05_8, A05_9, A05_10, A05_gr, A05_t2b, A05_b2b, A05_m, A06 …]
