# Supplementary material for: A survey on colonoscopy shows poor understanding of its protective value and widespread misconceptions across Europe
Source: PLoS One. 2020 May 21;15(5):e0233490. doi: 10.1371/journal.pone.0233490 (PMC7241766; doi:10.1371/journal.pone.0233490)
Supplement: S1 Data — (ZIP) [file pone.0233490.s002.zip › 20-04-17_Supporting data/20-04-17_Attitudes Data_No colonoscopy_EU5 41-70y.xlsx]

## Sheet: Guidance and contents
			GUIDANCE
			Responses were compared between each country, and between each country and the EU5 average (15 comparisons per response), using a 2-sample t-test with a 95% confidence level. For each response, a letter corresponding to a region is shown where the response in the current column was significantly greater (P<0.05) than the response in that region, where A = EU5, B = UK, C = Germany, D = France, E =…
			TABLE OF CONTENTS
Sheet number	Table number	Question	Question label	Base text	Base
1	1	S01	S01. What is your age?	Never had a colonoscopy	1343
2	2	S01(2)	S01. What is your age?	Never had a colonoscopy	1343
3	3	S02	S02. What is your gender?	Never had a colonoscopy	1343
4	4	S03	S03. In what region do you live?	Never had a colonoscopy	1343
5	5	S04_1	S04_1. Which of the following best describes your working status?	Never had a colonoscopy	284
6	6	S04_2	S04_2. Which of the following best describes your working status?	Never had a colonoscopy	271
7	7	S04_3	S04_3. Which of the following best describes your working status?	Never had a colonoscopy	256
8	8	S04_4	S04_4. Which of the following best describes your working status?	Never had a colonoscopy	287
9	9	S04_5	S04_5. Which of the following best describes your working status?	Never had a colonoscopy	244
10	10	S05	S05. Have you ever had a colonoscopy? If yes, was it more or less than 5 years ago?	Total Respondents	1343
11	11	A01	A01. Which of the following statements best describes your level of knowledge of what colonoscopy is?	Never had a colonoscopy	1343
12	12	A02	A02. Do you personally know anyone who has had a colonoscopy?	Never had a colonoscopy	1343
13	13	A03	A03. Which of the following do you think colonoscopy is used for?	Never had a colonoscopy	1343
14	14	A04	A04. How long do you think the colonoscopy investigation takes from the start to finish of the procedure?	Never had a colonoscopy	1343
15	15	A05_1	A05_1. Please indicate how strongly you agree or disagree with the following statements	Never had a colonoscopy	1343
16	16	A05_2	A05_2. Please indicate how strongly you agree or disagree with the following statements	Never had a colonoscopy	1343
17	17	A05_3	A05_3. Please indicate how strongly you agree or disagree with the following statements	Never had a colonoscopy	1343
18	18	A05_4	A05_4. Please indicate how strongly you agree or disagree with the following statements	Never had a colonoscopy	1343
19	19	A05_5	A05_5. Please indicate how strongly you agree or disagree with the following statements	Never had a colonoscopy	1343
20	20	A05_6	A05_6. Please indicate how strongly you agree or disagree with the following statements	Never had a colonoscopy	1343
21	21	A05_7	A05_7. Please indicate how strongly you agree or disagree with the following statements	Never had a colonoscopy	1343
22	22	A05_8	A05_8. Please indicate how strongly you agree or disagree with the following statements	Never had a colonoscopy	1343
23	23	A05_9	A05_9. Please indicate how strongly you agree or disagree with the following statements	Never had a colonoscopy	1343
24	24	A05_10	A05_10. Please indicate how strongly you agree or disagree with the following statements	Never had a colonoscopy	1343
25	25	A05_gr	A05_gr. Please indicate how strongly you agree or disagree with the following statements	Never had a colonoscopy	1343
26	26	A05_t2b	A05_t2b. Please indicate how strongly you agree or disagree with the following statements - TOP 2 BOX	Never had a colonoscopy	1343
27	27	A05_b2b	A05_b2b. Please indicate how strongly you agree or disagree with the following statements - BOTTOM 2 BOX	Never had a colonoscopy	1343
28	28	A05_m	A05_m. Please indicate how strongly you agree or disagree with the following statements - MEAN	Never had a colonoscopy	1343
29	29	A06	A06. How much of the bowel preparation liquid do you think a patient needs to drink prior to the procedure?	Never had a colonoscopy	1343
30	30	A07	A07. From what you know about colonoscopy, which stage of the colonoscopy procedure do you think would be the worst part?	Never had a colonoscopy	1343
31	31	A08	A08. Which of the following would make you more likely to attend a colonoscopy appointment if your doctor thought it was appropriate?	Never had a colonoscopy	1343
32	32	A09	A09. If you wanted more information about colonoscopy, where would you go or look for it?	Never had a colonoscopy	1343
33	33	A10_1	A10_1. To what extent would you trust each of the following to give you accurate information about colonoscopy?	Never had a colonoscopy	1343
34	34	A10_2	A10_2. To what extent would you trust each of the following to give you accurate information about colonoscopy?	Never had a colonoscopy	1343
35	35	A10_3	A10_3. To what extent would you trust each of the following to give you accurate information about colonoscopy?	Never had a colonoscopy	1343
36	36	A10_4	A10_4. To what extent would you trust each of the following to give you accurate information about colonoscopy?	Never had a colonoscopy	1343
37	37	A10_5	A10_5. To what extent would you trust each of the following to give you accurate information about colonoscopy?	Never had a colonoscopy	1343
38	38	A10_6	A10_6. To what extent would you trust each of the following to give you accurate information about colonoscopy?	Never had a colonoscopy	1343
39	39	A10_gr	A10_gr. To what extent would you trust each of the following to give you accurate information about colonoscopy?	Never had a colonoscopy	1343
40	40	A10_t2b	A10_t2b. To what extent would you trust each of the following to give you accurate information about colonoscopy? - TOP 2 BOX	Never had a colonoscopy	1343
41	41	A10_b2b	A10_b2b. To what extent would you trust each of the following to give you accurate information about colonoscopy? - BOTTOM 2 BOX	Never had a colonoscopy	1343
42	42	A10_m	A10_m. To what extent would you trust each of the following to give you accurate information about colonoscopy? - MEAN	Never had a colonoscopy	1343
43	43	B01	B01. How long is it since you had your colonoscopy? If you had more than 1 colonoscopy in the past 5 years, please answer for the most recent one.	Had colonoscopy within last 5 years	0**
44	44	B02	B02. What prompted you to have a colonoscopy?	Had colonoscopy within last 5 years	0**
45	45	B03	B03. Which of the following do you think colonoscopy is used for?	Had colonoscopy within last 5 years	0**
46	46	B04	B04. Before your colonoscopy, did you do any of the following?	Had colonoscopy within last 5 years	0**
47	47	B04_gr	B04_gr. Before your colonoscopy, did you do any of the following?	Had colonoscopy within last 5 years	0
48	48	B05_1	B05_1. Thinking back, please indicate how strongly you agree or disagree with the following statements?	Had colonoscopy within last 5 years	0**
49	49	B05_2	B05_2. Thinking back, please indicate how strongly you agree or disagree with the following statements?	Had colonoscopy within last 5 years	0**
50	50	B05_3	B05_3. Thinking back, please indicate how strongly you agree or disagree with the following statements?	Had colonoscopy within last 5 years	0**
51	51	B05_4	B05_4. Thinking back, please indicate how strongly you agree or disagree with the following statements?	Had colonoscopy within last 5 years	0**
52	52	B05_gr	B05_gr. Thinking back, please indicate how strongly you agree or disagree with the following statements?	Had colonoscopy within last 5 years	0
53	53	B05_t2b	B05_t2b. Thinking back, please indicate how strongly you agree or disagree with the following statements? - TOP 2 BOX	Had colonoscopy within last 5 years	0**
54	54	B05_b2b	B05_b2b. Thinking back, please indicate how strongly you agree or disagree with the following statements? - BOTTOM 2 BOX	Had colonoscopy within last 5 years	0**
55	55	B05_m	B05_m. Thinking back, please indicate how strongly you agree or disagree with the following statements?	Had colonoscopy within last 5 years	0**
56	56	B06	B06. When you had your colonoscopy, did you have:	Had colonoscopy within last 5 years	0**
57	57	B07	B07. Thinking back to your colonoscopy, which stage of the procedure do you think was the worst part?	Had colonoscopy within last 5 years	0**
58	58	B08	B08. Was your experience of having a colonoscopy:	Had colonoscopy within last 5 years	0**
59	59	B09_1	B09_1. Thinking back to the information you got about colonoscopy, please indicate how strongly you agree or disagree with the following statements	Had colonoscopy within last 5 years	0**
60	60	B09_2	B09_2. Thinking back to the information you got about colonoscopy, please indicate how strongly you agree or disagree with the following statements	Had colonoscopy within last 5 years	0**
61	61	B09_3	B09_3. Thinking back to the information you got about colonoscopy, please indicate how strongly you agree or disagree with the following statements	Had colonoscopy within last 5 years	0**
62	62	B09_4	B09_4. Thinking back to the information you got about colonoscopy, please indicate how strongly you agree or disagree with the following statements	Had colonoscopy within last 5 years	0**
63	63	B09_5	B09_5. Thinking back to the information you got about colonoscopy, please indicate how strongly you agree or disagree with the following statements	Had colonoscopy within last 5 years	0**
64	64	B09_gr	B09_gr. Thinking back to the information you got about colonoscopy, please indicate how strongly you agree or disagree with the following statements	Had colonoscopy within last 5 years	0
65	65	B09_t2b	B09_t2b. Thinking back to the information you got about colonoscopy, please indicate how strongly you agree or disagree with the following statements - TOP 2 BOX	Had colonoscopy within last 5 years	0**
66	66	B09_b2b	B09_b2b. Thinking back to the information you got about colonoscopy, please indicate how strongly you agree or disagree with the following statements - BOTTOM 2 BOX	Had colonoscopy within last 5 years	0**
67	67	B09_m	B09_m. Thinking back to the information you got about colonoscopy, please indicate how strongly you agree or disagree with the following statements - MEAN	Had colonoscopy within last 5 years	0**
68	68	B10_1	B10_1. Please indicate how strongly you agree or disagree with the following statements based on your experience of previously having had a colonoscopy	Had colonoscopy within last 5 years	0**
69	69	B10_2	B10_2. Please indicate how strongly you agree or disagree with the following statements based on your experience of previously having had a colonoscopy	Had colonoscopy within last 5 years	0**
70	70	B10_3	B10_3. Please indicate how strongly you agree or disagree with the following statements based on your experience of previously having had a colonoscopy	Had colonoscopy within last 5 years	0**
71	71	B10_4	B10_4. Please indicate how strongly you agree or disagree with the following statements based on your experience of previously having had a colonoscopy	Had colonoscopy within last 5 years	0**
72	72	B10_5	B10_5. Please indicate how strongly you agree or disagree with the following statements based on your experience of previously having had a colonoscopy	Had colonoscopy within last 5 years	0**
73	73	B10_6	B10_6. Please indicate how strongly you agree or disagree with the following statements based on your experience of previously having had a colonoscopy	Had colonoscopy within last 5 years	0**
74	74	B10_7	B10_7. Please indicate how strongly you agree or disagree with the following statements based on your experience of previously having had a colonoscopy	Had colonoscopy within last 5 years	0**
75	75	B10_8	B10_8. Please indicate how strongly you agree or disagree with the following statements based on your experience of previously having had a colonoscopy	Had colonoscopy within last 5 years	0**
76	76	B10_9	B10_9. Please indicate how strongly you agree or disagree with the following statements based on your experience of previously having had a colonoscopy	Had colonoscopy within last 5 years	0**
77	77	B10_10	B10_10. Please indicate how strongly you agree or disagree with the following statements based on your experience of previously having had a colonoscopy	Had colonoscopy within last 5 years	0**
78	78	B10_11	B10_11. Please indicate how strongly you agree or disagree with the following statements based on your experience of previously having had a colonoscopy	Had colonoscopy within last 5 years	0**
79	79	B10_12	B10_12. Please indicate how strongly you agree or disagree with the following statements based on your experience of previously having had a colonoscopy	Had colonoscopy within last 5 years	0**
80	80	B10_gr	B10_gr. Please indicate how strongly you agree or disagree with the following statements based on your experience of previously having had a colonoscopy	Had colonoscopy within last 5 years	0
81	81	B10_t2b	B10_t2b. Please indicate how strongly you agree or disagree with the following statements based on your experience of previously having had a colonoscopy - TOP 2 BOX	Had colonoscopy within last 5 years	0**
82	82	B10_b2b	B10_b2b. Please indicate how strongly you agree or disagree with the following statements based on your experience of previously having had a colonoscopy - BOTTOM 2 BOX	Had colonoscopy within last 5 years	0**
83	83	B10_m	B10_m. Please indicate how strongly you agree or disagree with the following statements based on your experience of previously having had a colonoscopy - MEAN	Had colonoscopy within last 5 years	0**

## Sheet: S01
	Back to Contents
Public attitudes towards colonoscopy
Table 1
S01. What is your age?
Base = Never had a colonoscopy
	Total	Gender		Age		Occupational status		Level of colonoscopy knowledge		Know anyone who had colonoscopy		Expectations for bowel prep amount			EU5
		Male	Female	18 - 40	41 - 70	Employed (full time / part time)	Unemployed	Low	High	Yes	No/Don´t know	<1L	1L	2L+	UK	Germany	France	Spain	Italy
	A	B	C	D	E	F	G	H	I	J	K	L	M	N	O	P	Q	R	S
Base	1343	700	643	0**	1343	819	524	663	680	919	424	381	505	457	284	244	256	271	287
18	0	0	0	0	0	0	0	0	0	0	0	0	0	0	0	0	0	0	0
	0	0	0	0	0	0	0	0	0	0	0	0	0	0	0	0	0	0	0
19	0	0	0	0	0	0	0	0	0	0	0	0	0	0	0	0	0	0	0
	0	0	0	0	0	0	0	0	0	0	0	0	0	0	0	0	0	0	0
20	0	0	0	0	0	0	0	0	0	0	0	0	0	0	0	0	0	0	0
	0	0	0	0	0	0	0	0	0	0	0	0	0	0	0	0	0	0	0
21	0	0	0	0	0	0	0	0	0	0	0	0	0	0	0	0	0	0	0
	0	0	0	0	0	0	0	0	0	0	0	0	0	0	0	0	0	0	0
22	0	0	0	0	0	0	0	0	0	0	0	0	0	0	0	0	0	0	0
	0	0	0	0	0	0	0	0	0	0	0	0	0	0	0	0	0	0	0
23	0	0	0	0	0	0	0	0	0	0	0	0	0	0	0	0	0	0	0
	0	0	0	0	0	0	0	0	0	0	0	0	0	0	0	0	0	0	0
24	0	0	0	0	0	0	0	0	0	0	0	0	0	0	0	0	0	0	0
	0	0	0	0	0	0	0	0	0	0	0	0	0	0	0	0	0	0	0
25	0	0	0	0	0	0	0	0	0	0	0	0	0	0	0	0	0	0	0
	0	0	0	0	0	0	0	0	0	0	0	0	0	0	0	0	0	0	0
26	0	0	0	0	0	0	0	0	0	0	0	0	0	0	0	0	0	0	0
	0	0	0	0	0	0	0	0	0	0	0	0	0	0	0	0	0	0	0
27	0	0	0	0	0	0	0	0	0	0	0	0	0	0	0	0	0	0	0
	0	0	0	0	0	0	0	0	0	0	0	0	0	0	0	0	0	0	0
28	0	0	0	0	0	0	0	0	0	0	0	0	0	0	0	0	0	0	0
	0	0	0	0	0	0	0	0	0	0	0	0	0	0	0	0	0	0	0
29	0	0	0	0	0	0	0	0	0	0	0	0	0	0	0	0	0	0	0
	0	0	0	0	0	0	0	0	0	0	0	0	0	0	0	0	0	0	0
30	0	0	0	0	0	0	0	0	0	0	0	0	0	0	0	0	0	0	0
	0	0	0	0	0	0	0	0	0	0	0	0	0	0	0	0	0	0	0
31	0	0	0	0	0	0	0	0	0	0	0	0	0	0	0	0	0	0	0
	0	0	0	0	0	0	0	0	0	0	0	0	0	0	0	0	0	0	0
32	0	0	0	0	0	0	0	0	0	0	0	0	0	0	0	0	0	0	0
	0	0	0	0	0	0	0	0	0	0	0	0	0	0	0	0	0	0	0
33	0	0	0	0	0	0	0	0	0	0	0	0	0	0	0	0	0	0	0
	0	0	0	0	0	0	0	0	0	0	0	0	0	0	0	0	0	0	0
34	0	0	0	0	0	0	0	0	0	0	0	0	0	0	0	0	0	0	0
	0	0	0	0	0	0	0	0	0	0	0	0	0	0	0	0	0	0	0
35	0	0	0	0	0	0	0	0	0	0	0	0	0	0	0	0	0	0	0
	0	0	0	0	0	0	0	0	0	0	0	0	0	0	0	0	0	0	0
36	0	0	0	0	0	0	0	0	0	0	0	0	0	0	0	0	0	0	0
	0	0	0	0	0	0	0	0	0	0	0	0	0	0	0	0	0	0	0
37	0	0	0	0	0	0	0	0	0	0	0	0	0	0	0	0	0	0	0
	0	0	0	0	0	0	0	0	0	0	0	0	0	0	0	0	0	0	0
38	0	0	0	0	0	0	0	0	0	0	0	0	0	0	0	0	0	0	0
	0	0	0	0	0	0	0	0	0	0	0	0	0	0	0	0	0	0	0
39	0	0	0	0	0	0	0	0	0	0	0	0	0	0	0	0	0	0	0
	0	0	0	0	0	0	0	0	0	0	0	0	0	0	0	0	0	0	0
40	0	0	0	0	0	0	0	0	0	0	0	0	0	0	0	0	0	0	0
	0	0	0	0	0	0	0	0	0	0	0	0	0	0	0	0	0	0	0
41	53	22	31	0	53	35	18	27	26	35	18	13	21	20	10	7	5	17	14
	0.039	0.031	0.048	0	0.039	0.043	0.034	0.041	0.038	0.038	0.044	0.034	0.041	0.043	0.034	0.03	0.018	0.064	0.049
	Q																	Q
42	57	31	26	0	57	49	8	27	30	43	14	24	19	14	11	9	12	12	12
	0.043	0.045	0.041	0	0.043	0.06	0.016	0.041	0.045	0.047	0.033	0.063	0.038	0.031	0.039	0.037	0.048	0.045	0.043
	G					AG						AN
43	67	37	30	0	67	52	15	35	32	50	17	21	24	23	13	16	11	16	11
	0.05	0.052	0.047	0	0.05	0.064	0.028	0.053	0.047	0.055	0.04	0.055	0.047	0.05	0.047	0.065	0.042	0.06	0.038
	G					AG
44	63	37	26	0	63	50	13	38	24	43	20	17	24	22	12	21	8	11	11
	0.047	0.053	0.04	0	0.047	0.061	0.025	0.058	0.036	0.047	0.046	0.046	0.047	0.047	0.042	0.084	0.029	0.041	0.04
	G					AG										AQS
45	56	32	24	0	56	41	15	27	29	39	17	17	20	19	10	14	13	8	11
	0.042	0.045	0.038	0	0.042	0.05	0.028	0.04	0.043	0.042	0.04	0.045	0.04	0.041	0.034	0.057	0.053	0.03	0.037
						A
46	53	29	25	0	53	39	14	23	30	37	16	9	24	20	9	14	11	13	7
	0.04	0.041	0.038	0	0.04	0.048	0.026	0.034	0.045	0.04	0.039	0.025	0.047	0.044	0.03	0.058	0.043	0.046	0.024
						A
47	60	30	30	0	60	50	10	34	26	41	19	14	31	15	16	10	8	12	13
	0.045	0.043	0.047	0	0.045	0.061	0.018	0.051	0.038	0.045	0.044	0.037	0.061	0.033	0.056	0.041	0.033	0.046	0.046
	G					AG							A
48	46	26	20	0	46	36	9	19	26	32	14	12	16	18	10	12	10	7	8
	0.034	0.037	0.031	0	0.034	0.044	0.018	0.029	0.039	0.034	0.033	0.032	0.031	0.039	0.033	0.047	0.04	0.025	0.026
	G					AG
49	61	36	25	0	61	42	19	44	17	28	33	20	16	25	13	22	7	5	14
	0.045	0.051	0.039	0	0.045	0.051	0.036	0.067	0.025	0.03	0.078	0.053	0.031	0.055	0.046	0.088	0.029	0.02	0.047
	IJR							AI			AJ					AQR
50	55	24	31	0	55	39	16	28	27	37	18	18	18	19	11	9	12	10	14
	0.041	0.035	0.048	0	0.041	0.047	0.031	0.042	0.04	0.04	0.043	0.047	0.035	0.043	0.038	0.037	0.046	0.035	0.048
51	33	13	20	0	33	23	10	17	16	17	16	12	11	9	8	8	3	7	7
	0.025	0.019	0.031	0	0.025	0.028	0.019	0.025	0.024	0.019	0.037	0.032	0.023	0.021	0.028	0.033	0.011	0.026	0.025
52	63	24	39	0	63	40	23	31	32	44	19	21	26	17	9	12	13	9	21
	0.047	0.034	0.061	0	0.047	0.049	0.044	0.046	0.048	0.048	0.044	0.055	0.051	0.036	0.031	0.048	0.05	0.033	0.072
	B		AB																AO
53	58	29	29	0	58	43	15	21	37	49	9	12	17	29	5	12	11	14	16
	0.043	0.042	0.045	0	0.043	0.053	0.028	0.032	0.054	0.054	0.021	0.032	0.034	0.063	0.019	0.049	0.043	0.052	0.054
	HKO					AG				AK				AM					O
54	65	25	40	0	65	41	24	37	28	43	22	16	22	27	12	10	16	14	14
	0.048	0.036	0.062	0	0.048	0.05	0.046	0.055	0.042	0.047	0.052	0.042	0.044	0.059	0.041	0.043	0.062	0.05	0.048
	B		AB
55	41	17	25	0	41	29	12	24	17	33	8	9	14	18	11	12	9	4	5
	0.031	0.024	0.039	0	0.031	0.036	0.023	0.036	0.026	0.036	0.02	0.025	0.027	0.04	0.039	0.049	0.034	0.015	0.019
																R
56	39	17	22	0	39	28	10	18	20	26	13	11	16	12	6	5	12	9	7
	0.029	0.024	0.034	0	0.029	0.035	0.02	0.028	0.03	0.029	0.03	0.028	0.032	0.026	0.023	0.021	0.045	0.033	0.024
57	42	20	23	0	42	27	16	21	21	29	13	8	18	17	9	9	8	6	10
	0.032	0.028	0.035	0	0.032	0.033	0.03	0.032	0.031	0.032	0.03	0.02	0.035	0.037	0.031	0.036	0.03	0.024	0.036
58	43	19	24	0	43	26	17	26	17	30	13	12	19	12	13	8	8	8	7
	0.032	0.028	0.037	0	0.032	0.032	0.033	0.039	0.025	0.032	0.032	0.031	0.038	0.026	0.045	0.034	0.03	0.028	0.023
59	33	17	17	0	33	21	12	21	12	21	13	8	12	13	12	4	8	6	3
	0.025	0.024	0.026	0	0.025	0.026	0.023	0.032	0.017	0.023	0.03	0.021	0.024	0.029	0.043	0.015	0.032	0.024	0.01
															S
60	44	27	17	0	44	24	19	15	28	29	14	14	16	13	6	6	14	12	6
	0.032	0.038	0.026	0	0.032	0.03	0.037	0.023	0.041	0.032	0.033	0.037	0.032	0.029	0.02	0.026	0.053	0.044	0.02
61	55	29	26	0	55	19	36	21	34	43	12	20	12	23	9	5	13	10	18
	0.041	0.041	0.041	0	0.041	0.024	0.068	0.032	0.05	0.046	0.029	0.053	0.025	0.05	0.031	0.02	0.051	0.036	0.064
	FMP						AF					M							AP
62	33	21	12	0	33	11	22	13	21	22	11	7	16	10	11	2	3	12	5
	0.025	0.03	0.019	0	0.025	0.014	0.041	0.019	0.03	0.024	0.026	0.019	0.032	0.021	0.04	0.009	0.01	0.045	0.016
	F						AF								PQ			PQ
63	41	28	14	0	41	18	24	16	26	33	8	15	15	11	8	3	8	12	10
	0.031	0.04	0.021	0	0.031	0.022	0.045	0.024	0.038	0.036	0.019	0.04	0.03	0.025	0.029	0.013	0.031	0.043	0.036
	CF						F
64	23	11	11	0	23	11	12	12	11	17	6	2	15	5	4	4	5	4	4
	0.017	0.016	0.017	0	0.017	0.013	0.023	0.018	0.016	0.018	0.014	0.005	0.03	0.012	0.015	0.017	0.021	0.016	0.015
	L												AL
65	27	16	11	0	27	5	22	14	14	18	9	3	12	12	5	3	5	11	5
	0.02	0.023	0.018	0	0.02	0.006	0.043	0.021	0.02	0.02	0.022	0.009	0.024	0.027	0.019	0.01	0.018	0.039	0.016
	F						AF
66	33	18	15	0	33	12	20	13	20	15	18	12	11	9	11	2	6	5	9
	0.024	0.025	0.023	0	0.024	0.015	0.039	0.019	0.029	0.016	0.041	0.033	0.022	0.019	0.037	0.009	0.025	0.017	0.031
	FJ						AF				AJ				P
67	28	21	6	0	28	5	22	13	15	18	10	9	13	6	11	1	5	3	6
	0.021	0.03	0.01	0	0.021	0.006	0.043	0.019	0.022	0.02	0.023	0.023	0.027	0.012	0.04	0.006	0.021	0.012	0.022
	CF	AC					AF								AP
68	19	14	6	0	19	0	19	13	6	11	9	9	6	5	6	1	4	2	7
	0.014	0.019	0.009	0	0.014	0	0.037	0.02	0.009	0.012	0.02	0.024	0.011	0.01	0.022	0.004	0.016	0.006	0.023
	F						AF
69	27	20	7	0	27	0	27	5	23	21	6	9	9	9	6	1	4	7	9
	0.02	0.029	0.011	0	0.02	0	0.052	0.007	0.033	0.023	0.014	0.023	0.018	0.02	0.022	0.004	0.014	0.026	0.033
	CFHP	AC					AF		AH										P
70	24	12	12	0	24	0	24	11	13	14	9	5	12	7	8	2	5	5	4
	0.018	0.017	0.018	0	0.018	0	0.045	0.016	0.019	0.016	0.022	0.013	0.023	0.016	0.027	0.009	0.021	0.018	0.013
	F						AF
71	0	0	0	0	0	0	0	0	0	0	0	0	0	0	0	0	0	0	0
	0	0	0	0	0	0	0	0	0	0	0	0	0	0	0	0	0	0	0
72	0	0	0	0	0	0	0	0	0	0	0	0	0	0	0	0	0	0	0
	0	0	0	0	0	0	0	0	0	0	0	0	0	0	0	0	0	0	0
73	0	0	0	0	0	0	0	0	0	0	0	0	0	0	0	0	0	0	0
	0	0	0	0	0	0	0	0	0	0	0	0	0	0	0	0	0	0	0
74	0	0	0	0	0	0	0	0	0	0	0	0	0	0	0	0	0	0	0
	0	0	0	0	0	0	0	0	0	0	0	0	0	0	0	0	0	0	0
75	0	0	0	0	0	0	0	0	0	0	0	0	0	0	0	0	0	0	0
	0	0	0	0	0	0	0	0	0	0	0	0	0	0	0	0	0	0	0
76	0	0	0	0	0	0	0	0	0	0	0	0	0	0	0	0	0	0	0
	0	0	0	0	0	0	0	0	0	0	0	0	0	0	0	0	0	0	0
77	0	0	0	0	0	0	0	0	0	0	0	0	0	0	0	0	0	0	0
	0	0	0	0	0	0	0	0	0	0	0	0	0	0	0	0	0	0	0
Total mentions	1	1	1	0	1	1	1	1	1	1	1	1	1	1	1	1	1	1	1
Mean	53.29	53.74	52.79	0	53.29	50.77	57.21	52.71	53.84	53.22	53.42	53.22	53.53	53.08	54.33	50.86	53.91	53.38	53.67
	CFHP	C					AF		AH						AP		P	P	P
Std Dev	8.15	8.55	7.68	0	8.15	6.73	8.62	7.9	8.36	8.12	8.24	8.33	8.31	7.83	8.56	6.82	7.91	8.49	8.32
Std Err	0.22	0.33	0.29	0	0.22	0.23	0.39	0.3	0.32	0.27	0.4	0.43	0.37	0.36	0.51	0.41	0.48	0.53	0.5
Back to Top
	_________________________________________________________________________________________________________________
	Proportions/Means: Columns Tested (5% risk level) - A/B/C - A/D/E - A/F/G - A/H/I - A/J/K - A/L/M/N - A/O/P/Q/R/S
	** very small base (under 30) ineligible for sig testing

## Sheet: S01(2)
	Back to Contents
Public attitudes towards colonoscopy
Table 2
S01. What is your age?
Base = Never had a colonoscopy
	Total	Gender		Age		Occupational status		Level of colonoscopy knowledge		Know anyone who had colonoscopy		Expectations for bowel prep amount			EU5
		Male	Female	18 - 40	41 - 70	Employed (full time / part time)	Unemployed	Low	High	Yes	No/Don´t know	<1L	1L	2L+	UK	Germany	France	Spain	Italy
	A	B	C	D	E	F	G	H	I	J	K	L	M	N	O	P	Q	R	S
Base	1343	700	643	0**	1343	819	524	663	680	919	424	381	505	457	284	244	256	271	287
18 - 30	0	0	0	0	0	0	0	0	0	0	0	0	0	0	0	0	0	0	0
	0	0	0	0	0	0	0	0	0	0	0	0	0	0	0	0	0	0	0
31 - 40	0	0	0	0	0	0	0	0	0	0	0	0	0	0	0	0	0	0	0
	0	0	0	0	0	0	0	0	0	0	0	0	0	0	0	0	0	0	0
41 - 50	571	303	268	0	571	434	137	302	268	384	187	166	211	194	114	133	98	112	114
	0.425	0.433	0.416	0	0.425	0.53	0.261	0.456	0.395	0.418	0.441	0.435	0.418	0.424	0.4	0.545	0.382	0.412	0.399
	GI					AG		AI								AOQRS
51 - 60	462	207	255	0	462	303	159	232	230	323	139	123	172	167	91	86	100	90	95
	0.344	0.296	0.396	0	0.344	0.37	0.303	0.349	0.339	0.351	0.328	0.323	0.34	0.365	0.319	0.354	0.39	0.33	0.332
	BG		AB			AG
61 - 70	310	190	120	0	310	82	229	129	181	213	98	92	122	96	80	25	58	70	77
	0.231	0.271	0.187	0	0.231	0.1	0.436	0.195	0.267	0.231	0.231	0.242	0.242	0.21	0.281	0.101	0.228	0.258	0.269
	CFHP	AC					AF		AH						AP		P	P	P
Total mentions	1	1	1	0	1	1	1	1	1	1	1	1	1	1	1	1	1	1	1
Mean	53.29	53.74	52.79	0	53.29	50.77	57.21	52.71	53.84	53.22	53.42	53.22	53.53	53.08	54.33	50.86	53.91	53.38	53.67
	CFHP	C					AF		AH						AP		P	P	P
Std Dev	8.15	8.55	7.68	0	8.15	6.73	8.62	7.9	8.36	8.12	8.24	8.33	8.31	7.83	8.56	6.82	7.91	8.49	8.32
Std Err	0.22	0.33	0.29	0	0.22	0.23	0.39	0.3	0.32	0.27	0.4	0.43	0.37	0.36	0.51	0.41	0.48	0.53	0.5
Back to Top
	_________________________________________________________________________________________________________________
	Proportions/Means: Columns Tested (5% risk level) - A/B/C - A/D/E - A/F/G - A/H/I - A/J/K - A/L/M/N - A/O/P/Q/R/S
	** very small base (under 30) ineligible for sig testing

## Sheet: S02
	Back to Contents
Public attitudes towards colonoscopy
Table 3
S02. What is your gender?
Base = Never had a colonoscopy
	Total	Gender		Age		Occupational status		Level of colonoscopy knowledge		Know anyone who had colonoscopy		Expectations for bowel prep amount			EU5
		Male	Female	18 - 40	41 - 70	Employed (full time / part time)	Unemployed	Low	High	Yes	No/Don´t know	<1L	1L	2L+	UK	Germany	France	Spain	Italy
	A	B	C	D	E	F	G	H	I	J	K	L	M	N	O	P	Q	R	S
Base	1343	700	643	0**	1343	819	524	663	680	919	424	381	505	457	284	244	256	271	287
Male	700	700	0	0	700	479	221	367	333	452	248	223	259	218	139	134	137	147	142
	0.521	1	0	0	0.521	0.584	0.422	0.553	0.49	0.491	0.586	0.585	0.513	0.477	0.49	0.548	0.536	0.543	0.495
	CGIJN	AC				AG		AI			AJ	AMN
Female	643	0	643	0	643	340	303	296	347	467	176	158	246	239	145	110	119	124	145
	0.479	0	1	0	0.479	0.416	0.578	0.447	0.51	0.509	0.414	0.415	0.487	0.523	0.51	0.452	0.464	0.457	0.505
	BFHKL		AB				AF		AH	AK			L	AL
Total mentions	1	1	1	0	1	1	1	1	1	1	1	1	1	1	1	1	1	1	1
Back to Top
	_________________________________________________________________________________________________________________
	Proportions/Means: Columns Tested (5% risk level) - A/B/C - A/D/E - A/F/G - A/H/I - A/J/K - A/L/M/N - A/O/P/Q/R/S
	** very small base (under 30) ineligible for sig testing

## Sheet: S03
	Back to Contents
Public attitudes towards colonoscopy
Table 4
S03. In what region do you live?
Base = Never had a colonoscopy
	Total	Gender		Age		Occupational status		Level of colonoscopy knowledge		Know anyone who had colonoscopy		Expectations for bowel prep amount			EU5
		Male	Female	18 - 40	41 - 70	Employed (full time / part time)	Unemployed	Low	High	Yes	No/Don´t know	<1L	1L	2L+	UK	Germany	France	Spain	Italy
	A	B	C	D	E	F	G	H	I	J	K	L	M	N	O	P	Q	R	S
Base	1343	700	643	0**	1343	819	524	663	680	919	424	381	505	457	284	244	256	271	287
United Kingdom
North East	17	8	9	0	17	9	8	11	5	10	7	6	10	1	17	0	0	0	0
	0.012	0.012	0.013	0	0.012	0.011	0.015	0.017	0.008	0.011	0.016	0.015	0.02	0.003	0.059	0	0	0	0
	N												N		APQRS
Wales	18	12	6	0	18	16	3	13	6	11	8	10	8	0	18	0	0	0	0
	0.014	0.018	0.01	0	0.014	0.019	0.005	0.019	0.009	0.012	0.019	0.027	0.016	0	0.065	0	0	0	0
	GN					AG						AN	N		APQRS
Scotland	22	7	14	0	22	15	6	16	6	9	13	14	6	2	22	0	0	0	0
	0.016	0.011	0.022	0	0.016	0.019	0.012	0.024	0.009	0.01	0.03	0.036	0.012	0.005	0.077	0	0	0	0
	IJNPS										AJ	AMN			APQRS
Northern Ireland	12	8	3	0	12	9	3	7	4	7	4	8	0	3	12	0	0	0	0
	0.009	0.012	0.005	0	0.009	0.011	0.006	0.011	0.006	0.008	0.011	0.022	0	0.007	0.041	0	0	0	0
												AM			APQRS
North West	32	20	12	0	32	18	14	19	13	16	16	17	10	5	32	0	0	0	0
	0.024	0.028	0.019	0	0.024	0.022	0.027	0.029	0.019	0.017	0.039	0.045	0.019	0.012	0.113	0	0	0	0
	JNPQRS										AJ	AMN			APQRS
Yorkshire and The Humber	18	8	10	0	18	8	10	12	6	9	9	7	9	3	18	0	0	0	0
	0.013	0.011	0.016	0	0.013	0.009	0.02	0.019	0.008	0.01	0.021	0.018	0.017	0.006	0.064	0	0	0	0
															APQRS
East Midlands	21	10	11	0	21	15	5	15	6	13	7	6	11	4	21	0	0	0	0
	0.015	0.014	0.017	0	0.015	0.019	0.01	0.022	0.009	0.015	0.017	0.016	0.022	0.008	0.073	0	0	0	0
															APQRS
West Midlands	21	10	11	0	21	16	5	15	6	9	12	15	4	1	21	0	0	0	0
	0.016	0.014	0.017	0	0.016	0.019	0.01	0.023	0.009	0.01	0.028	0.04	0.009	0.003	0.074	0	0	0	0
	IJNPS										AJ	AMN			APQRS
East of England	38	16	22	0	38	29	9	29	9	15	23	15	20	3	38	0	0	0	0
	0.028	0.023	0.034	0	0.028	0.035	0.018	0.043	0.014	0.016	0.055	0.039	0.04	0.007	0.134	0	0	0	0
	IJNPQRS							AI			AJ	N	N		APQRS
London	27	13	14	0	27	24	3	16	11	10	17	11	8	7	27	0	0	0	0
	0.02	0.018	0.022	0	0.02	0.029	0.006	0.024	0.016	0.011	0.04	0.03	0.016	0.016	0.095	0	0	0	0
	GJPQRS					AG					AJ				APQRS
South East	37	17	20	0	37	27	10	21	16	19	18	17	15	5	37	0	0	0	0
	0.028	0.024	0.032	0	0.028	0.033	0.019	0.032	0.024	0.021	0.042	0.044	0.03	0.012	0.132	0	0	0	0
	JNPQRS										J	AN			APQRS
South West	21	10	11	0	21	9	12	13	8	11	11	9	7	5	21	0	0	0	0
	0.016	0.014	0.018	0	0.016	0.011	0.024	0.019	0.012	0.012	0.025	0.023	0.015	0.011	0.075	0	0	0	0
	FPS														APQRS
Germany
Baden-Württemberg	36	28	8	0	36	26	9	18	17	22	14	6	16	14	0	36	0	0	0
	0.027	0.04	0.012	0	0.027	0.032	0.018	0.028	0.026	0.024	0.032	0.016	0.031	0.03	0	0.146	0	0	0
	COQRS	AC														AOQRS
Nordrhein-Westfalen	58	28	30	0	58	38	19	28	30	37	21	17	15	26	0	58	0	0	0
	0.043	0.039	0.047	0	0.043	0.047	0.037	0.042	0.043	0.04	0.049	0.044	0.03	0.056	0	0.236	0	0	0
	OQRS															AOQRS
Rheinland-Pfalz	5	4	1	0	5	4	1	2	3	2	3	1	1	3	0	5	0	0	0
	0.004	0.006	0.001	0	0.004	0.005	0.002	0.004	0.004	0.002	0.008	0.002	0.002	0.007	0	0.02	0	0	0
																AOQRS
Saarland	7	3	4	0	7	3	4	4	3	3	4	0	1	6	0	7	0	0	0
	0.005	0.004	0.007	0	0.005	0.004	0.007	0.007	0.004	0.003	0.011	0	0.002	0.013	0	0.029	0	0	0
														AL		AOQRS
Sachsen	14	6	7	0	14	11	3	6	7	11	3	3	0	11	0	14	0	0	0
	0.01	0.009	0.012	0	0.01	0.013	0.006	0.01	0.011	0.012	0.006	0.007	0	0.024	0	0.056	0	0	0
	M													AM		AOQRS
Sachsen-Anhalt	8	3	5	0	8	6	2	3	5	7	2	4	3	2	0	8	0	0	0
	0.006	0.005	0.008	0	0.006	0.008	0.004	0.005	0.007	0.007	0.004	0.009	0.006	0.004	0	0.034	0	0	0
																AOQRS
Schleswig-Holstein	9	1	8	0	9	6	3	4	5	5	4	2	4	4	0	9	0	0	0
	0.007	0.002	0.012	0	0.007	0.007	0.006	0.006	0.007	0.006	0.009	0.005	0.007	0.008	0	0.038	0	0	0
	B		B													AOQRS
Thüringen	3	3	1	0	3	2	1	2	1	2	1	1	1	1	0	3	0	0	0
	0.002	0.004	0.001	0	0.002	0.002	0.002	0.003	0.002	0.002	0.003	0.003	0.001	0.002	0	0.012	0	0	0
																A
Bayern	37	22	14	0	37	31	6	22	15	27	10	5	12	20	0	37	0	0	0
	0.027	0.032	0.022	0	0.027	0.038	0.011	0.034	0.021	0.029	0.024	0.013	0.023	0.044	0	0.151	0	0	0
	GOQRS					AG								AL		AOQRS
Berlin	6	0	5	0	6	3	3	3	3	4	2	1	2	3	0	6	0	0	0
	0.004	0.001	0.009	0	0.004	0.004	0.005	0.005	0.004	0.004	0.005	0.004	0.003	0.006	0	0.024	0	0	0
	B		B													AOQRS
Brandenburg	5	3	3	0	5	3	2	3	3	2	3	2	2	2	0	5	0	0	0
	0.004	0.004	0.004	0	0.004	0.004	0.004	0.004	0.004	0.002	0.007	0.004	0.004	0.004	0	0.022	0	0	0
																AOQRS
Bremen	2	0	2	0	2	2	0	0	2	1	1	0	1	1	0	2	0	0	0
	0.001	0	0.003	0	0.001	0.002	0	0	0.003	0.001	0.002	0	0.002	0.002	0	0.007	0	0	0
																A
Hamburg	6	4	2	0	6	4	2	1	6	4	2	1	3	2	0	6	0	0	0
	0.005	0.006	0.003	0	0.005	0.005	0.003	0.001	0.008	0.005	0.004	0.002	0.007	0.005	0	0.025	0	0	0
	H															AOQRS
Hessen	17	10	7	0	17	12	5	10	7	12	6	2	5	11	0	17	0	0	0
	0.013	0.015	0.011	0	0.013	0.015	0.009	0.015	0.011	0.013	0.013	0.005	0.009	0.023	0	0.071	0	0	0
														AL		AOQRS
Mecklenburg-Vorpommern	7	4	3	0	7	5	2	7	0	6	1	0	4	3	0	7	0	0	0
	0.005	0.006	0.005	0	0.005	0.006	0.004	0.011	0	0.006	0.003	0	0.008	0.007	0	0.029	0	0	0
								AI								AOQRS
Niedersachsen	24	14	10	0	24	19	4	13	10	14	10	5	5	13	0	24	0	0	0
	0.018	0.02	0.015	0	0.018	0.024	0.008	0.02	0.015	0.015	0.023	0.013	0.011	0.029	0	0.097	0	0	0
	GOQS					AG								A		AOQRS
France
Île-de-France	50	28	22	0	50	33	17	22	28	34	16	4	24	22	0	0	50	0	0
	0.037	0.04	0.034	0	0.037	0.041	0.032	0.034	0.041	0.037	0.037	0.011	0.048	0.047	0	0	0.195	0	0
	LOPRS												L	L			AOPRS
Normandie	8	4	4	0	8	5	3	4	4	8	0	3	4	1	0	0	8	0	0
	0.006	0.006	0.006	0	0.006	0.006	0.006	0.005	0.006	0.008	0	0.007	0.008	0.002	0	0	0.03	0	0
																	AOPRS
Bourgogne-Franche-Comté	11	8	2	0	11	9	2	3	8	8	3	3	1	7	0	0	11	0	0
	0.008	0.012	0.004	0	0.008	0.011	0.003	0.004	0.012	0.008	0.007	0.007	0.002	0.016	0	0	0.042	0	0
	M													M			AOPRS
Occitanie	20	7	13	0	20	16	4	11	10	13	7	6	6	8	0	0	20	0	0
	0.015	0.01	0.021	0	0.015	0.019	0.008	0.016	0.014	0.014	0.016	0.017	0.012	0.017	0	0	0.079	0	0
																	AOPRS
Corse (Collectivité territoriale)	0	0	0	0	0	0	0	0	0	0	0	0	0	0	0	0	0	0	0
	0	0	0	0	0	0	0	0	0	0	0	0	0	0	0	0	0	0	0
Auvergne-Rhône-Alpes	32	14	17	0	32	15	16	18	13	17	14	11	5	15	0	0	32	0	0
	0.023	0.021	0.027	0	0.023	0.019	0.031	0.027	0.02	0.019	0.033	0.028	0.01	0.034	0	0	0.123	0	0
	MOPRS													M			AOPRS
Nouvelle-Aquitaine	28	16	12	0	28	16	11	11	17	22	5	2	11	14	0	0	28	0	0
	0.021	0.022	0.019	0	0.021	0.02	0.022	0.016	0.025	0.024	0.012	0.006	0.023	0.031	0	0	0.108	0	0
	LOPRS													L			AOPRS
Hauts-de-France	33	14	19	0	33	21	12	17	16	22	11	5	15	14	0	0	33	0	0
	0.025	0.02	0.03	0	0.025	0.026	0.023	0.026	0.023	0.024	0.026	0.013	0.029	0.03	0	0	0.13	0	0
	OPRS																AOPRS
Provence-Alpes-Côte d’Azur	24	10	14	0	24	8	17	9	15	17	7	2	11	12	0	0	24	0	0
	0.018	0.015	0.022	0	0.018	0.009	0.032	0.014	0.022	0.019	0.017	0.006	0.021	0.025	0	0	0.096	0	0
	FLOPRS						AF							L			AOPRS
Bretagne	11	7	4	0	11	5	6	4	7	9	2	4	3	4	0	0	11	0	0
	0.008	0.009	0.006	0	0.008	0.006	0.011	0.006	0.01	0.01	0.004	0.009	0.006	0.008	0	0	0.042	0	0
																	AOPRS
Centre-Val de Loire	10	6	4	0	10	7	3	6	4	7	3	3	3	4	0	0	10	0	0
	0.007	0.008	0.006	0	0.007	0.008	0.006	0.009	0.006	0.007	0.007	0.009	0.005	0.008	0	0	0.038	0	0
																	AOPRS
Pays de la Loire	9	8	2	0	9	7	2	5	4	6	3	2	4	3	0	0	9	0	0
	0.007	0.011	0.003	0	0.007	0.009	0.004	0.008	0.006	0.006	0.008	0.005	0.008	0.006	0	0	0.036	0	0
	C																AOPRS
Grand Est	21	16	5	0	21	14	7	11	10	12	9	5	10	6	0	0	21	0	0
	0.016	0.023	0.007	0	0.016	0.017	0.014	0.017	0.014	0.013	0.021	0.014	0.02	0.013	0	0	0.082	0	0
	CPS	AC															AOPRS
Spain
Galicia	13	9	4	0	13	8	5	3	10	11	2	2	11	0	0	0	0	13	0
	0.01	0.012	0.007	0	0.01	0.009	0.01	0.004	0.015	0.012	0.005	0.006	0.021	0	0	0	0	0.048	0
	HN												AN					AOPQS
Castilla-la Mancha	14	5	10	0	14	9	6	7	8	11	3	0	5	9	0	0	0	14	0
	0.011	0.007	0.015	0	0.011	0.011	0.011	0.01	0.011	0.012	0.008	0.001	0.01	0.019	0	0	0	0.053	0
	L													L				AOPQS
Extremadura	6	1	5	0	6	3	4	3	4	6	0	1	2	3	0	0	0	6	0
	0.005	0.001	0.008	0	0.005	0.003	0.007	0.004	0.005	0.007	0	0.004	0.003	0.007	0	0	0	0.023	0
																		AOPQS
Cataluña	48	27	21	0	48	25	23	28	20	36	12	6	22	20	0	0	0	48	0
	0.036	0.038	0.033	0	0.036	0.03	0.045	0.042	0.03	0.039	0.029	0.017	0.043	0.043	0	0	0	0.177	0
	LOPQS												L	L				AOPQS
Comunidad Valenciana	39	21	18	0	39	19	20	23	16	26	14	8	16	15	0	0	0	39	0
	0.029	0.03	0.029	0	0.029	0.023	0.039	0.035	0.024	0.028	0.032	0.021	0.032	0.033	0	0	0	0.145	0
	OPQS																	AOPQS
Illes Balears	7	2	5	0	7	7	0	6	1	3	4	0	3	4	0	0	0	7	0
	0.005	0.003	0.007	0	0.005	0.009	0	0.009	0.001	0.003	0.01	0	0.006	0.008	0	0	0	0.026	0
	I					A												AOPQS
Andalucía	44	23	21	0	44	20	24	18	26	38	6	13	14	16	0	0	0	44	0
	0.033	0.033	0.032	0	0.033	0.024	0.046	0.027	0.038	0.042	0.013	0.034	0.029	0.036	0	0	0	0.162	0
	FKOPQS						F			AK								AOPQS
Región de Murcia	10	4	6	0	10	3	6	6	4	5	4	2	6	2	0	0	0	10	0
	0.007	0.006	0.009	0	0.007	0.004	0.012	0.009	0.005	0.006	0.01	0.005	0.012	0.005	0	0	0	0.036	0
	F																	AOPQS
Ciudad Autónoma de Melilla (ES)	1	1	0	0	1	1	0	0	1	1	0	0	1	0	0	0	0	1	0
	0.001	0.002	0	0	0.001	0.002	0	0	0.002	0.002	0	0	0.003	0	0	0	0	0.005	0
Canarias (ES)	13	6	7	0	13	6	7	1	12	13	0	4	5	3	0	0	0	13	0
	0.01	0.009	0.01	0	0.01	0.007	0.014	0.002	0.017	0.014	0	0.012	0.011	0.007	0	0	0	0.048	0
	H								AH	AK								AOPQS
Principado de Asturias	6	3	3	0	6	5	1	1	5	5	2	2	3	1	0	0	0	6	0
	0.005	0.005	0.005	0	0.005	0.007	0.002	0.002	0.008	0.005	0.004	0.006	0.005	0.003	0	0	0	0.024	0
																		AOPQS
Cantabria	4	3	1	0	4	1	3	2	2	4	1	1	0	4	0	0	0	4	0
	0.003	0.004	0.002	0	0.003	0.002	0.005	0.003	0.003	0.004	0.001	0.002	0	0.008	0	0	0	0.016	0
																		A
País Vasco	16	6	10	0	16	8	9	2	15	14	2	7	4	5	0	0	0	16	0
	0.012	0.009	0.016	0	0.012	0.009	0.017	0.003	0.021	0.015	0.005	0.019	0.008	0.012	0	0	0	0.06	0
	H								AH									AOPQS
Comunidad Foral de Navarra	6	3	2	0	6	1	5	2	3	3	2	2	1	2	0	0	0	6	0
	0.004	0.005	0.004	0	0.004	0.001	0.009	0.004	0.005	0.004	0.006	0.005	0.002	0.005	0	0	0	0.021	0
	F																	AOPQS
La Rioja	3	3	0	0	3	1	2	1	2	2	1	1	2	0	0	0	0	3	0
	0.002	0.004	0	0	0.002	0.001	0.003	0.002	0.002	0.002	0.003	0.003	0.003	0	0	0	0	0.01	0
																		A
Aragón	4	2	2	0	4	2	1	2	2	2	2	2	0	2	0	0	0	4	0
	0.003	0.003	0.002	0	0.003	0.003	0.002	0.003	0.003	0.002	0.005	0.004	0	0.005	0	0	0	0.014	0
																		A
Comunidad de Madrid	28	22	7	0	28	19	10	7	22	27	2	5	11	12	0	0	0	28	0
	0.021	0.031	0.01	0	0.021	0.023	0.018	0.01	0.032	0.029	0.005	0.013	0.022	0.027	0	0	0	0.105	0
	CHKOPQS	AC							AH	AK								AOPQS
Castilla y León	8	6	2	0	8	5	3	2	6	7	0	2	3	2	0	0	0	8	0
	0.006	0.008	0.003	0	0.006	0.006	0.005	0.003	0.008	0.008	0.001	0.006	0.006	0.005	0	0	0	0.029	0
																		AOPQS
Italy
Piemonte	31	12	19	0	31	14	17	13	18	25	6	9	13	9	0	0	0	0	31
	0.023	0.017	0.029	0	0.023	0.017	0.033	0.02	0.026	0.027	0.014	0.023	0.026	0.02	0	0	0	0	0.108
	FOPQR																		AOPQR
Calabria	14	11	4	0	14	10	4	5	9	11	3	4	7	3	0	0	0	0	14
	0.011	0.015	0.005	0	0.011	0.012	0.008	0.008	0.013	0.012	0.006	0.01	0.014	0.007	0	0	0	0	0.049
																			AOPQR
Sicilia	20	12	8	0	20	9	11	6	15	17	3	6	8	6	0	0	0	0	20
	0.015	0.018	0.012	0	0.015	0.011	0.021	0.008	0.021	0.019	0.007	0.015	0.016	0.014	0	0	0	0	0.07
	H																		AOPQR
Sardegna	6	3	4	0	6	4	3	3	3	6	0	2	3	1	0	0	0	0	6
	0.005	0.004	0.006	0	0.005	0.005	0.005	0.005	0.005	0.007	0	0.006	0.007	0.002	0	0	0	0	0.023
																			AOPQR
Provincia Autonoma di Bolzano/Bozen	1	0	1	0	1	1	0	1	0	1	0	1	0	0	0	0	0	0	1
	0.001	0	0.002	0	0.001	0.002	0	0.002	0	0.002	0	0.004	0	0	0	0	0	0	0.005
Provincia Autonoma di Trento	0	0	0	0	0	0	0	0	0	0	0	0	0	0	0	0	0	0	0
	0	0	0	0	0	0	0	0	0	0	0	0	0	0	0	0	0	0	0
Veneto	21	12	9	0	21	14	7	7	14	17	4	8	6	7	0	0	0	0	21
	0.016	0.017	0.015	0	0.016	0.017	0.014	0.011	0.021	0.019	0.01	0.02	0.013	0.016	0	0	0	0	0.074
	P																		AOPQR
Friuli-Venezia Giulia	7	4	3	0	7	2	5	2	5	6	1	0	1	5	0	0	0	0	7
	0.005	0.005	0.005	0	0.005	0.002	0.009	0.003	0.007	0.006	0.002	0	0.003	0.012	0	0	0	0	0.024
														A					AOPQR
Emilia-Romagna	21	10	11	0	21	15	6	12	9	17	4	6	8	7	0	0	0	0	21
	0.016	0.014	0.017	0	0.016	0.019	0.011	0.018	0.014	0.018	0.009	0.015	0.015	0.016	0	0	0	0	0.073
																			AOPQR
Toscana	15	7	9	0	15	4	11	3	12	13	2	6	7	3	0	0	0	0	15
	0.011	0.009	0.013	0	0.011	0.005	0.021	0.005	0.017	0.014	0.005	0.015	0.013	0.006	0	0	0	0	0.053
	FH						AF		H										AOPQR
Umbria	5	1	4	0	5	2	3	2	4	3	2	0	4	2	0	0	0	0	5
	0.004	0.001	0.007	0	0.004	0.003	0.006	0.003	0.005	0.004	0.005	0	0.008	0.003	0	0	0	0	0.019
																			AOPQR
Valle d'Aosta/Vallée d'Aoste	2	2	0	0	2	2	0	0	2	2	0	2	0	0	0	0	0	0	2
	0.001	0.002	0	0	0.001	0.002	0	0	0.003	0.002	0	0.005	0	0	0	0	0	0	0.006
Marche	8	3	6	0	8	4	4	3	5	8	1	1	5	3	0	0	0	0	8
	0.006	0.004	0.009	0	0.006	0.005	0.008	0.005	0.007	0.008	0.001	0.003	0.009	0.005	0	0	0	0	0.029
																			AOPQR
Lazio	29	10	19	0	29	17	12	11	18	23	6	8	17	4	0	0	0	0	29
	0.022	0.014	0.03	0	0.022	0.021	0.023	0.017	0.026	0.025	0.015	0.02	0.034	0.009	0	0	0	0	0.101
	BNOPQR												AN						AOPQR
Liguria	9	5	3	0	9	5	4	2	7	6	3	1	4	4	0	0	0	0	9
	0.007	0.008	0.005	0	0.007	0.007	0.007	0.003	0.01	0.006	0.007	0.002	0.008	0.009	0	0	0	0	0.031
																			AOPQR
Lombardia	44	26	17	0	44	24	20	18	26	36	7	14	16	14	0	0	0	0	44
	0.032	0.038	0.027	0	0.032	0.029	0.038	0.027	0.038	0.039	0.017	0.037	0.031	0.03	0	0	0	0	0.152
	KOPQR									K									AOPQR
Abruzzo	4	1	3	0	4	1	3	3	1	3	1	1	0	3	0	0	0	0	4
	0.003	0.002	0.005	0	0.003	0.001	0.006	0.005	0.001	0.004	0.002	0.003	0	0.007	0	0	0	0	0.015
																			A
Molise	3	0	3	0	3	0	3	1	2	3	0	0	0	3	0	0	0	0	3
	0.002	0	0.005	0	0.002	0.001	0.005	0.002	0.003	0.003	0	0	0.001	0.006	0	0	0	0	0.01
	F																		A
Campania	25	12	13	0	25	7	18	12	14	22	3	9	11	5	0	0	0	0	25
	0.019	0.017	0.02	0	0.019	0.009	0.034	0.017	0.02	0.024	0.008	0.024	0.021	0.012	0	0	0	0	0.087
	FOPQR						AF												AOPQR
Puglia	18	11	8	0	18	12	6	8	11	10	8	10	5	3	0	0	0	0	18
	0.014	0.015	0.012	0	0.014	0.015	0.012	0.012	0.016	0.011	0.019	0.027	0.01	0.006	0	0	0	0	0.064
												AN							AOPQR
Basilicata	2	1	1	0	2	1	1	0	2	2	0	0	0	2	0	0	0	0	2
	0.002	0.001	0.002	0	0.002	0.001	0.002	0	0.003	0.002	0	0	0	0.005	0	0	0	0	0.007
																			A
Total mentions	1	1	1	0	1	1	1	1	1	1	1	1	1	1	1	1	1	1	1
Back to Top
	_________________________________________________________________________________________________________________
	Proportions/Means: Columns Tested (5% risk level) - A/B/C - A/D/E - A/F/G - A/H/I - A/J/K - A/L/M/N - A/O/P/Q/R/S
	** very small base (under 30) ineligible for sig testing

## Sheet: S04_1
	Back to Contents
Public attitudes towards colonoscopy
Table 5
S04_1. Which of the following best describes your working status?
United Kingdom
Base = Never had a colonoscopy
	Total	Gender		Age		Occupational status		Level of colonoscopy knowledge		Know anyone who had colonoscopy		Expectations for bowel prep amount			EU5
		Male	Female	18 - 40	41 - 70	Employed (full time / part time)	Unemployed	Low	High	Yes	No/Don´t know	<1L	1L	2L+	UK	Germany	France	Spain	Italy
	A	B	C	D	E	F	G	H	I	J	K	L	M	N	O	P	Q	R	S
Base	284	139	145	0**	284	194	90	187	97*	139	145	135	108*	41*	284	0**	0**	0**	0**
Employee Full-Time	129	86	43	0	129	129	0	83	46	70	59	61	50	18	129	0	0	0	0
	0.453	0.618	0.295	0	0.453	0.663	0	0.446	0.467	0.501	0.407	0.449	0.463	0.442	0.453	0	0	0	0
	CG	AC				AG
Employee Part-Time (8-29 hours per week)	65	14	51	0	65	65	0	39	26	28	37	29	27	10	65	0	0	0	0
	0.23	0.1	0.355	0	0.23	0.337	0	0.209	0.27	0.202	0.257	0.213	0.249	0.238	0.23	0	0	0	0
	BG		AB			AG
Full time education	0	0	0	0	0	0	0	0	0	0	0	0	0	0	0	0	0	0	0
	0.001	0	0.002	0	0.001	0	0.003	0.001	0	0	0.002	0	0	0.007	0.001	0	0	0	0
Full time education (University)	0	0	0	0	0	0	0	0	0	0	0	0	0	0	0	0	0	0	0
	0	0	0	0	0	0	0	0	0	0	0	0	0	0	0	0	0	0	0
Retired	52	28	24	0	52	0	52	36	16	23	28	25	20	7	52	0	0	0	0
	0.182	0.199	0.166	0	0.182	0	0.575	0.192	0.164	0.168	0.196	0.185	0.185	0.164	0.182	0	0	0	0
	F						AF
Not able to work	12	5	7	0	12	0	12	9	3	6	6	7	4	1	12	0	0	0	0
	0.041	0.036	0.047	0	0.041	0	0.131	0.047	0.031	0.044	0.039	0.05	0.04	0.017	0.041	0	0	0	0
	F						AF
Unemployed and seeking work	9	3	6	0	9	0	9	6	3	6	3	4	2	2	9	0	0	0	0
	0.031	0.023	0.039	0	0.031	0	0.099	0.033	0.028	0.042	0.021	0.033	0.018	0.06	0.031	0	0	0	0
	F						AF
Not working for other reason	17	3	14	0	17	0	17	13	4	6	11	9	5	3	17	0	0	0	0
	0.061	0.024	0.097	0	0.061	0	0.192	0.072	0.04	0.043	0.078	0.07	0.045	0.072	0.061	0	0	0	0
	BF		AB				AF
Total mentions	1	1	1	0	1	1	1	1	1	1	1	1	1	1	1	0	0	0	0
Back to Top
	_________________________________________________________________________________________________________________
	Proportions/Means: Columns Tested (5% risk level) - A/B/C - A/D/E - A/F/G - A/H/I - A/J/K - A/L/M/N - A/O/P/Q/R/S
	* small base; ** very small base (under 30) ineligible for sig testing

## Sheet: S04_2
	Back to Contents
Public attitudes towards colonoscopy
Table 6
S04_2. Which of the following best describes your working status?
Spain
Base = Never had a colonoscopy
	Total	Gender		Age		Occupational status		Level of colonoscopy knowledge		Know anyone who had colonoscopy		Expectations for bowel prep amount			EU5
		Male	Female	18 - 40	41 - 70	Employed (full time / part time)	Unemployed	Low	High	Yes	No/Don´t know	<1L	1L	2L+	UK	Germany	France	Spain	Italy
	A	B	C	D	E	F	G	H	I	J	K	L	M	N	O	P	Q	R	S
Base	271	147	124*	0**	271	143	129*	114*	158	213	59*	60*	110*	102*	0**	0**	0**	271	0**
Working (full -time)	129	85	44	0	129	129	0	56	73	105	24	31	52	45	0	0	0	129	0
	0.474	0.575	0.352	0	0.474	0.901	0	0.488	0.463	0.493	0.402	0.522	0.473	0.445	0	0	0	0.474	0
	CG	AC				AG
Working (half- time)	14	5	9	0	14	14	0	7	7	8	6	3	5	6	0	0	0	14	0
	0.052	0.036	0.071	0	0.052	0.099	0	0.062	0.044	0.038	0.103	0.056	0.042	0.06	0	0	0	0.052	0
	G					AG
Retired / pensioner / disabled	61	51	10	0	61	0	61	26	35	48	13	10	29	22	0	0	0	61	0
	0.224	0.344	0.082	0	0.224	0	0.473	0.225	0.224	0.225	0.222	0.167	0.262	0.218	0	0	0	0.224	0
	CF	AC					AF
Unemployed, he/she worked before	44	7	37	0	44	0	44	12	32	40	4	10	15	20	0	0	0	44	0
	0.162	0.045	0.302	0	0.162	0	0.341	0.101	0.206	0.189	0.065	0.164	0.133	0.192	0	0	0	0.162	0
	BFHK		AB				AF		H	A
Unemployed, he/she is looking for his/her first job	0	0	0	0	0	0	0	0	0	0	0	0	0	0	0	0	0	0	0
	0	0	0	0	0	0	0	0	0	0	0	0	0	0	0	0	0	0	0
Student (does not work)	0	0	0	0	0	0	0	0	0	0	0	0	0	0	0	0	0	0	0
	0	0	0	0	0	0	0	0	0	0	0	0	0	0	0	0	0	0	0
Housewife (does not work)	24	0	24	0	24	0	24	14	10	12	12	6	10	9	0	0	0	24	0
	0.088	0	0.193	0	0.088	0	0.186	0.123	0.063	0.055	0.208	0.091	0.09	0.085	0	0	0	0.088	0
	BFJ		AB				AF				AJ
Total mentions	1	1	1	0	1	1	1	1	1	1	1	1	1	1	0	0	0	1	0
Back to Top
	_________________________________________________________________________________________________________________
	Proportions/Means: Columns Tested (5% risk level) - A/B/C - A/D/E - A/F/G - A/H/I - A/J/K - A/L/M/N - A/O/P/Q/R/S
	* small base; ** very small base (under 30) ineligible for sig testing

## Sheet: S04_3
	Back to Contents
Public attitudes towards colonoscopy
Table 7
S04_3. Which of the following best describes your working status?
France
Base = Never had a colonoscopy
	Total	Gender		Age		Occupational status		Level of colonoscopy knowledge		Know anyone who had colonoscopy		Expectations for bowel prep amount			EU5
		Male	Female	18 - 40	41 - 70	Employed (full time / part time)	Unemployed	Low	High	Yes	No/Don´t know	<1L	1L	2L+	UK	Germany	France	Spain	Italy
	A	B	C	D	E	F	G	H	I	J	K	L	M	N	O	P	Q	R	S
Base	256	137	119	0**	256	156	100*	121	135	177	79*	50*	97*	108*	0**	0**	256	0**	0**
Full-time profession	121	78	43	0	121	121	0	58	62	85	35	19	49	53	0	0	121	0	0
	0.471	0.567	0.361	0	0.471	0.773	0	0.482	0.462	0.483	0.446	0.376	0.499	0.491	0	0	0.471	0	0
	CG	AC				AG
Half-time profession	35	14	21	0	35	35	0	18	18	25	10	13	15	7	0	0	35	0	0
	0.138	0.102	0.18	0	0.138	0.227	0	0.146	0.131	0.144	0.125	0.268	0.156	0.062	0	0	0.138	0	0
	GN					AG						AN	N
Temporary unemployed or job seeking	21	8	13	0	21	0	21	16	4	9	11	5	11	4	0	0	21	0	0
	0.08	0.058	0.106	0	0.08	0	0.205	0.135	0.031	0.054	0.139	0.105	0.115	0.037	0	0	0.08	0	0
	FIJN						AF	AI			AJ		N
Pensioner, retiree	47	30	17	0	47	0	47	18	30	28	19	8	17	22	0	0	47	0	0
	0.184	0.22	0.143	0	0.184	0	0.472	0.146	0.219	0.16	0.238	0.165	0.176	0.201	0	0	0.184	0	0
	F						AF
Apprenticeship, pupil, student	3	0	3	0	3	0	3	0	3	3	0	0	0	3	0	0	3	0	0
	0.012	0	0.026	0	0.012	0	0.031	0	0.023	0.017	0	0	0	0.028	0	0	0.012	0	0
							F
Occupational retraining	0	0	0	0	0	0	0	0	0	0	0	0	0	0	0	0	0	0	0
	0	0	0	0	0	0	0	0	0	0	0	0	0	0	0	0	0	0	0
Not working	29	7	22	0	29	0	29	11	18	25	4	4	5	20	0	0	29	0	0
	0.114	0.054	0.184	0	0.114	0	0.292	0.091	0.135	0.142	0.051	0.086	0.054	0.181	0	0	0.114	0	0
	BFKM		AB				AF			AK				AM
Total mentions	1	1	1	0	1	1	1	1	1	1	1	1	1	1	0	0	1	0	0
Back to Top
	_________________________________________________________________________________________________________________
	Proportions/Means: Columns Tested (5% risk level) - A/B/C - A/D/E - A/F/G - A/H/I - A/J/K - A/L/M/N - A/O/P/Q/R/S
	* small base; ** very small base (under 30) ineligible for sig testing

## Sheet: S04_4
	Back to Contents
Public attitudes towards colonoscopy
Table 8
S04_4. Which of the following best describes your working status?
Italy
Base = Never had a colonoscopy
	Total	Gender		Age		Occupational status		Level of colonoscopy knowledge		Know anyone who had colonoscopy		Expectations for bowel prep amount			EU5
		Male	Female	18 - 40	41 - 70	Employed (full time / part time)	Unemployed	Low	High	Yes	No/Don´t know	<1L	1L	2L+	UK	Germany	France	Spain	Italy
	A	B	C	D	E	F	G	H	I	J	K	L	M	N	O	P	Q	R	S
Base	287	142	145	0**	287	148	139	113*	174	232	55*	87*	116*	84*	0**	0**	0**	0**	287
Full-time working	122	82	40	0	122	122	0	50	72	97	25	37	47	38	0	0	0	0	122
	0.425	0.58	0.273	0	0.425	0.823	0	0.445	0.412	0.418	0.454	0.426	0.404	0.452	0	0	0	0	0.425
	CG	AC				AG
Part-time working	26	10	17	0	26	26	0	9	17	22	4	11	7	9	0	0	0	0	26
	0.091	0.067	0.115	0	0.091	0.177	0	0.083	0.097	0.095	0.076	0.123	0.056	0.107	0	0	0	0	0.091
	G					AG
Temporary unemployed or job seeking	34	18	15	0	34	0	34	12	22	28	6	12	13	9	0	0	0	0	34
	0.117	0.127	0.106	0	0.117	0	0.241	0.106	0.124	0.119	0.109	0.137	0.111	0.104	0	0	0	0	0.117
	F						AF
Pensioner, retiree	41	30	11	0	41	0	41	17	25	31	10	15	17	10	0	0	0	0	41
	0.143	0.21	0.078	0	0.143	0	0.296	0.146	0.141	0.134	0.181	0.171	0.143	0.114	0	0	0	0	0.143
	CF	AC					AF
Student	0	0	0	0	0	0	0	0	0	0	0	0	0	0	0	0	0	0	0
	0	0	0	0	0	0	0	0	0	0	0	0	0	0	0	0	0	0	0
Housewife	62	0	62	0	62	0	62	23	39	52	10	10	33	19	0	0	0	0	62
	0.216	0	0.427	0	0.216	0	0.447	0.199	0.227	0.224	0.181	0.117	0.286	0.223	0	0	0	0	0.216
	BFL		AB				AF						AL
Other (military, other conditions)	2	2	0	0	2	0	2	2	0	2	0	2	0	0	0	0	0	0	2
	0.008	0.016	0	0	0.008	0	0.016	0.02	0	0.01	0	0.026	0	0	0	0	0	0	0.008
Total mentions	1	1	1	0	1	1	1	1	1	1	1	1	1	1	0	0	0	0	1
Back to Top
	_________________________________________________________________________________________________________________
	Proportions/Means: Columns Tested (5% risk level) - A/B/C - A/D/E - A/F/G - A/H/I - A/J/K - A/L/M/N - A/O/P/Q/R/S
	* small base; ** very small base (under 30) ineligible for sig testing

## Sheet: S04_5
	Back to Contents
Public attitudes towards colonoscopy
Table 9
S04_5. Which of the following best describes your working status?
Germany
Base = Never had a colonoscopy
	Total	Gender		Age		Occupational status		Level of colonoscopy knowledge		Know anyone who had colonoscopy		Expectations for bowel prep amount			EU5
		Male	Female	18 - 40	41 - 70	Employed (full time / part time)	Unemployed	Low	High	Yes	No/Don´t know	<1L	1L	2L+	UK	Germany	France	Spain	Italy
	A	B	C	D	E	F	G	H	I	J	K	L	M	N	O	P	Q	R	S
Base	244	134	110	0**	244	178	66*	129	116	158	86*	49*	74*	122	0**	244	0**	0**	0**
Full-time profession	124	92	32	0	124	124	0	66	58	87	37	19	42	63	0	124	0	0	0
	0.508	0.687	0.291	0	0.508	0.697	0	0.51	0.506	0.549	0.433	0.384	0.574	0.518	0	0.508	0	0	0
	CGL	AC				AG							L
Half-time profession	54	13	41	0	54	54	0	27	27	35	18	10	14	30	0	54	0	0	0
	0.221	0.096	0.372	0	0.221	0.303	0	0.21	0.232	0.224	0.215	0.205	0.194	0.243	0	0.221	0	0	0
	BG		AB			AG
Temporary unemployed or job seeking	16	11	5	0	16	0	16	12	4	8	8	6	3	7	0	16	0	0	0
	0.066	0.084	0.045	0	0.066	0	0.244	0.096	0.033	0.05	0.096	0.131	0.038	0.057	0	0.066	0	0	0
	FI						AF	I
Pensioner, retiree	23	13	10	0	23	0	23	13	10	14	9	7	6	10	0	23	0	0	0
	0.094	0.1	0.086	0	0.094	0	0.345	0.099	0.088	0.086	0.107	0.146	0.078	0.082	0	0.094	0	0	0
	F						AF
Apprenticeship, pupil, student	0	0	0	0	0	0	0	0	0	0	0	0	0	0	0	0	0	0	0
	0	0	0	0	0	0	0	0	0	0	0	0	0	0	0	0	0	0	0
Occupational retraining	1	1	0	0	1	0	1	0	1	0	1	0	1	0	0	1	0	0	0
	0.005	0.009	0	0	0.005	0	0.019	0	0.011	0	0.015	0	0.017	0	0	0.005	0	0	0
Not working	26	3	23	0	26	0	26	11	15	14	12	7	7	12	0	26	0	0	0
	0.106	0.024	0.206	0	0.106	0	0.392	0.085	0.13	0.091	0.135	0.134	0.1	0.099	0	0.106	0	0	0
	BF		AB				AF
Total mentions	1	1	1	0	1	1	1	1	1	1	1	1	1	1	0	1	0	0	0
Back to Top
	_________________________________________________________________________________________________________________
	Proportions/Means: Columns Tested (5% risk level) - A/B/C - A/D/E - A/F/G - A/H/I - A/J/K - A/L/M/N - A/O/P/Q/R/S
	* small base; ** very small base (under 30) ineligible for sig testing

[truncated: 74 more sheets: S05, A01, A02, A03, A04, A05_1, A05_2, A05_3, A05_4, A05_5, A05_6, A05_7, A05_8, A05_9, A05_10, A05_gr, A05_t2b, A05_b2b, A05_m, A06 …]
